# Supplementary material for: Gene and pathway based burden analyses in familial lymphoid cancer cases: Rare variants in immune pathway genes
Source: PLoS One. 2023 Jun 28;18(6):e0287602. doi: 10.1371/journal.pone.0287602 (PMC10306212; doi:10.1371/journal.pone.0287602)
Supplement: S1 Table — (XLSX) [file pone.0287602.s002.xlsx]

## Sheet: Sheet1
Lambda0.5-0.95	Allele Frequency ≤1%		Allele Frequency ≤0.1%
	gnomAD controls	ExAC controls	gnomAD controls	ExAC controls
Genes-based analysis (one or more variants in cases)	1.09	0.93	1.03	0.78
Genes-based analysis (two or more variants in cases)	1.74	3.29	1.39	2.19
Pathways-based analysis	1.74	1.78	2.02	1.61
