# Supplementary material for: Gene and pathway based burden analyses in familial lymphoid cancer cases: Rare variants in immune pathway genes
Source: PLoS One. 2023 Jun 28;18(6):e0287602. doi: 10.1371/journal.pone.0287602 (PMC10306212; doi:10.1371/journal.pone.0287602)
Supplement: S2 Table — (XLSX) [file pone.0287602.s003.xlsx]

## Sheet: Sheet1
S2 Table. Statistical power calculation for more than 2 variants analysis with lymphoid cancer cases and GnomAD or ExAC controls, for allele frequencies ≤1% and ≤0.1% with odds ratio ranging from 5-70
	Controls	Model	Allele frequency	number of cases	number of controls	Odds ratio	Power
	gnomAD	Dominant	0.001	38	56886	5	0.02819
						10	0.105126
						20	0.39313
						30	0.690435
						40	0.873682
						50	0.956222
						60	0.986507
						70	0.996174
			0.01	38	33370	5	0.179626
						10	0.806549
						20	0.999208
						30	0.9999
						40	1
						50	1
						60	1
						70	1
	gnomAD	Dominant	0.001			5	0.0364134
						10	0.126647
						20	0.432879
						30	0.721941
						40	0.889439
						50	0.962069
						60	0.98825
						70	0.996605
			0.01			5	0.186281
						10	0.811914
						20	0.999233
						30	0.9999
						40	1
						50	1
						60	1
						70	1
Note: The statistical power analysis was performed using genpwr with the alpha corrected for the number of genes analyzed. We are reasonably well powered (above 70%) to find odds ratios of greater than 30 (allele frequency ≤0.1%) and 10 (allele frequency ≤1%), and less well powered to detect odds ratios less than 20 (allele frequency ≤0.1%) and 9 (allele frequency ≤1%)
