# Supplementary material for: Gene and pathway based burden analyses in familial lymphoid cancer cases: Rare variants in immune pathway genes
Source: PLoS One. 2023 Jun 28;18(6):e0287602. doi: 10.1371/journal.pone.0287602 (PMC10306212; doi:10.1371/journal.pone.0287602)
Supplement: S3 Table — (XLSX) [file pone.0287602.s004.xlsx]

## Sheet: AF0.01_GNomAD_MoreThan2Variants
S2 Table.I. Genes with two or more variants and count of variants in lymphoid cancer cases and gnomAD controls for allele frequency ≤1%
GENE	CASE count heterozygous	CASE count Compound hetrozygous	CASE count homozygous	CASE total allele count	gnomAD CONTROL count heterozygous	gnomAD CONTROL count homozygous	gnomAD CONTROL total alelle count
ABCB5	3	0	0	3	885	4	893
ABHD15	2	0	0	2	999	5	1009
AGMO	2	0	0	2	781	3	787
ANO7	2	0	0	2	984	5	994
ASXL1	2	0	0	2	66	0	66
C10orf128	2	0	0	2	422	0	422
C17orf77	3	0	0	3	1083	9	1101
CAPN9	2	0	0	2	547	4	555
CCDC66	3	0	0	3	1695	2	1699
COL6A5	2	0	0	2	941	4	949
DLEC1	2	0	0	2	750	2	754
DNAH8	2	0	0	2	450	0	450
EFCAB3	3	0	0	3	846	3	852
EGFL8	3	0	0	3	603	2	607
EHHADH	2	0	0	2	119	0	119
ENTHD1	2	0	0	2	859	1	861
FAM209A	2	2	0	4	667	14	695
FAM209B	4	4	1	12	2062	88	2238
FAM83A	2	0	0	2	579	1	581
GUCA1C	2	0	0	2	935	1	937
IFIH1	5	0	0	5	1795	3	1801
INTU	2	0	0	2	46	0	46
KRT76	3	0	0	3	1054	3	1060
MMP10	2	0	0	2	632	1	634
MSS51	2	0	0	2	501	0	501
MTUS1	2	0	0	2	262	1	264
NEURL2	2	0	0	2	796	3	802
OR10C1	2	0	0	2	660	2	664
OR6K2	2	2	0	4	37	0	37
OR6V1	2	0	0	2	245	0	245
PEX7	2	0	0	2	106	0	106
PPP1R3D	2	0	0	2	421	1	423
PTCHD3	2	0	0	2	1535	12	1559
RABEPK	2	0	0	2	746	3	752
S100A3	2	0	0	2	625	1	627
SDR39U1	2	0	0	2	304	0	304
SFI1	2	0	0	2	431	1	433
SFXN3	3	0	0	3	495	2	499
SPZ1	2	0	0	2	363	2	367
SYT15	2	0	0	2	174	0	174
TTN	2	0	0	2	582	1	584
VWA8	2	0	0	2	293	0	293
ZNF813	3	0	0	3	1108	7	1122

## Sheet: AF0.001_GNomAD_MoreThan2Variant
S2 Table.II. Genes with two or more variants and count of variants in lymphoid cancer cases and gnomAD controls for allele frequency ≤0.1%
GENE	CASE count heterozygous	CASE count Compound hetrozygous	CASE count homozygous	CASE total allele count	gnomAD CONTROL count heterozygous	gnomAD CONTROL count homozygous	gnomAD CONTROL total alelle count
ASXL1	2	0	0	2	66	0	66
DNAH8	2	0	0	2	450	0	450
EHHADH	2	0	0	2	119	0	119
INTU	2	0	0	2	46	0	46
PEX7	2	0	0	2	106	0	106
TTN	2	0	0	2	443	1	445
VWA8	2	0	0	2	293	0	293

## Sheet: AF0.01_ExAC_MoreThan2Variant
S2 Table.III. Genes with two or more variants and count of variants in lymphoid cancer cases and ExAC controls for allele frequency ≤1%
GENE	CASE count heterozygous	CASE count Compound hetrozygous	CASE count homozygous	CASE total allele count	ExAC CONTROL count heterozygous	ExAC CONTROL count homozygous	ExAC CONTROL total alelle count
ABHD15	2	0	0	2	513	1	515
AGMO	2	0	0	2	419	4	427
ANO7	2	0	0	2	753	7	767
C10orf128	2	0	0	2	228	0	228
C17orf77	3	0	0	3	590	7	604
C2orf76	2	0	0	2	1	0	1
CAPN9	2	0	0	2	286	1	288
CCDC66	3	0	0	3	1211	3	1217
COL6A5	2	0	0	2	556	3	562
DLEC1	2	0	0	2	442	1	444
EFCAB3	3	0	0	3	526	2	530
EGFL8	3	0	0	3	337	1	339
EHHADH	2	0	0	2	58	0	58
ENTHD1	2	0	0	2	460	1	462
FAM209A	2	2	0	4	7	0	7
FAM209B	4	4	1	12	16	0	16
FAM83A	2	0	0	2	303	2	307
GUCA1C	2	0	0	2	425	0	425
IFIH1	5	0	0	5	1611	5	1621
INTU	2	0	0	2	24	0	24
KRT76	3	0	0	3	675	3	681
MMP10	2	0	0	2	328	0	328
MSS51	2	0	0	2	296	0	296
NEURL2	2	0	0	2	431	0	431
OR10C1	2	0	0	2	382	3	388
OR6K2	2	2	0	4	35	0	35
PEX7	2	0	0	2	47	0	47
PPP1R3D	2	0	0	2	229	0	229
PTCHD3	2	0	0	2	1048	9	1066
RABEPK	2	0	0	2	401	3	407
S100A3	2	0	0	2	293	0	293
SDR39U1	2	0	0	2	139	0	139
SFI1	2	0	0	2	243	1	245
SFXN3	3	0	0	3	260	0	260
SPZ1	2	0	0	2	240	4	248
SYT15	2	0	0	2	187	0	187
TTN	2	0	0	2	267	0	267
VWA8	2	0	0	2	142	0	142
ZNF813	3	0	0	3	587	4	595

## Sheet: AF0.001_ExAC_MoreThan2Variant
S2 Table.IV. Genes with two or more variants and count of variants in lymphoid cancer cases and ExAC controls for allele frequency ≤0.1%
GENE	CASE count heterozygous	CASE count Compound hetrozygous	CASE count homozygous	CASE total allele count	ExAC CONTROL count heterozygous	ExAC CONTROL count homozygous	ExAC CONTROL total alelle count
EHHADH	2	0	0	2	58	0	58
INTU	2	0	0	2	24	0	24
PEX7	2	0	0	2	47	0	47
TTN	2	0	0	2	258	0	258
VWA8	2	0	0	2	142	0	142
