# Supplementary material for: Gene and pathway based burden analyses in familial lymphoid cancer cases: Rare variants in immune pathway genes
Source: PLoS One. 2023 Jun 28;18(6):e0287602. doi: 10.1371/journal.pone.0287602 (PMC10306212; doi:10.1371/journal.pone.0287602)
Supplement: S4 Table — (XLSX) [file pone.0287602.s005.xlsx]

## Sheet: AF0.01_GnomAD_Pathways
S3 Table.I. Pathways and count of variants in lymphoid cancer cases and gnomAD controls for allele frequency ≤1%
Pathways	CASE count heterozygous	CASE count Compound hetrozygous	CASE count homozygous	CASE total allele count	gnomAD CONTROL count heterozygous	gnomAD CONTROL count homozygous	gnomAD CONTROL total alelle count
Activation of AMPA receptors	1	0	0	1	3	0	3
Activation of ATR in response to replication stress	2	0	0	2	92	0	92
Activation of Matrix Metalloproteinases	2	0	0	2	632	1	634
Activation of NF-kappaB in B cells	1	0	0	1	642	5	652
Activation of SMO	1	0	0	1	337	2	341
Activation of the phototransduction cascade	1	0	0	1	29	0	29
Activation of the pre-replicative complex	1	0	0	1	64	0	64
Acyl chain remodeling of DAG and TAG	1	0	0	1	116	0	116
Acyl chain remodelling of PC	1	0	0	1	350	0	350
ADORA2B mediated anti-inflammatory cytokines production	3	0	0	3	418	2	422
Aggrephagy	1	0	0	1	149	0	149
Alanine metabolism	1	0	0	1	59	0	59
Amino acid transport across the plasma membrane	1	0	0	1	45	0	45
Amino acids regulate mTORC1	1	0	0	1	73	0	73
Anchoring fibril formation	1	0	0	1	211	0	211
Anchoring of the basal body to the plasma membrane	4	0	0	4	952	1	954
Androgen biosynthesis	1	0	0	1	17	0	17
Antigen activates B Cell Receptor (BCR) leading to generation of second messengers	4	0	0	4	108	1	110
Antigen Presentation: Folding, assembly and peptide loading of class I MHC	1	0	0	1	439	0	439
Antigen processing: Ubiquitination & Proteasome degradation	3	0	0	3	679	5	689
APC/C:Cdc20 mediated degradation of Securin	1	0	0	1	642	5	652
APC/C:Cdh1 mediated degradation of Cdc20 and other APC/C:Cdh1 targeted proteins in late mitosis/early G1	1	0	0	1	642	5	652
APEX1-Independent Resolution of AP Sites via the Single Nucleotide Replacement Pathway	1	0	0	1	339	1	341
Aspartate and asparagine metabolism	1	0	0	1	96	0	96
Association of TriC/CCT with target proteins during biosynthesis	1	0	0	1	34	0	34
Asymmetric localization of PCP proteins	1	0	0	1	642	5	652
AUF1 (hnRNP D0) binds and destabilizes mRNA	1	0	0	1	642	5	652
AURKA Activation by TPX2	3	0	0	3	812	1	814
Autodegradation of the E3 ubiquitin ligase COP1	1	0	0	1	642	5	652
Beta-oxidation of pristanoyl-CoA	1	0	0	1	317	0	317
Beta-oxidation of very long chain fatty acids	2	0	0	2	119	0	119
Bicarbonate transporters	1	0	0	1	51	0	51
Binding and entry of HIV virion	1	0	0	1	162	3	168
Binding of TCF/LEF:CTNNB1 to target gene promoters	1	0	0	1	12	0	12
BIOCARTA_AKAPCENTROSOME_PATHWAY	1	0	0	1	149	0	149
BIOCARTA_ALTERNATIVE_PATHWAY	1	0	0	1	474	0	474
BIOCARTA_ATRBRCA_PATHWAY	2	0	0	2	1263	6	1275
BIOCARTA_BAD_PATHWAY	1	0	0	1	161	0	161
BIOCARTA_BARD1_PATHWAY	1	0	0	1	86	0	86
BIOCARTA_BCR_PATHWAY	1	0	0	1	2	0	2
BIOCARTA_CCR3_PATHWAY	1	0	0	1	272	1	274
BIOCARTA_CCR5_PATHWAY	1	0	0	1	162	3	168
BIOCARTA_CDC25_PATHWAY	1	0	0	1	28	0	28
BIOCARTA_CLASSIC_PATHWAY	1	0	0	1	474	0	474
BIOCARTA_COMP_PATHWAY	1	0	0	1	474	0	474
BIOCARTA_CXCR4_PATHWAY	1	0	0	1	272	1	274
BIOCARTA_FCER1_PATHWAY	1	0	0	1	2	0	2
BIOCARTA_FEEDER_PATHWAY	1	0	0	1	337	0	337
BIOCARTA_FMLP_PATHWAY	1	0	0	1	272	1	274
BIOCARTA_FOSB_PATHWAY	1	0	0	1	3	0	3
BIOCARTA_G2_PATHWAY	1	0	0	1	28	0	28
BIOCARTA_IL12_PATHWAY	1	0	0	1	162	3	168
BIOCARTA_IL2_PATHWAY	1	0	0	1	2	0	2
BIOCARTA_IL2RB_PATHWAY	1	0	0	1	2	0	2
BIOCARTA_IL3_PATHWAY	1	0	0	1	161	0	161
BIOCARTA_LAIR_PATHWAY	1	0	0	1	474	0	474
BIOCARTA_LECTIN_PATHWAY	1	0	0	1	474	0	474
BIOCARTA_LIS1_PATHWAY	3	0	0	3	981	1	983
BIOCARTA_MCM_PATHWAY	1	0	0	1	64	0	64
BIOCARTA_MPR_PATHWAY	1	0	0	1	28	0	28
BIOCARTA_NKCELLS_PATHWAY	1	0	0	1	2	0	2
BIOCARTA_NKT_PATHWAY	1	0	0	1	162	3	168
BIOCARTA_NO1_PATHWAY	1	0	0	1	139	1	141
BIOCARTA_NO2IL12_PATHWAY	1	0	0	1	162	3	168
BIOCARTA_NPC_PATHWAY	1	0	0	1	85	0	85
BIOCARTA_NUCLEARRS_PATHWAY	2	0	0	2	251	0	251
BIOCARTA_PDZS_PATHWAY	1	0	0	1	16	0	16
BIOCARTA_PLK3_PATHWAY	1	0	0	1	28	0	28
BIOCARTA_PPARA_PATHWAY	2	0	0	2	119	0	119
BIOCARTA_PTC1_PATHWAY	1	0	0	1	28	0	28
BIOCARTA_RB_PATHWAY	1	0	0	1	28	0	28
BIOCARTA_RHODOPSIN_PATHWAY	1	0	0	1	29	0	29
BIOCARTA_SARS_PATHWAY	1	0	0	1	59	0	59
BIOCARTA_SPPA_PATHWAY	1	0	0	1	2	0	2
BIOCARTA_SRCRPTP_PATHWAY	1	0	0	1	28	0	28
BIOCARTA_TCAPOPTOSIS_PATHWAY	1	0	0	1	162	3	168
BIOCARTA_VITCB_PATHWAY	1	0	0	1	5	0	5
Biosynthesis of maresin conjugates in tissue regeneration (MCTR)	1	0	0	1	350	2	354
Biosynthesis of protectins	1	0	0	1	62	0	62
Butyrophilin (BTN) family interactions	1	0	0	1	1137	5	1147
Ca2+ activated K+ channels	1	0	0	1	18	0	18
Ca2+ pathway	1	0	0	1	12	0	12
Cargo concentration in the ER	2	0	0	2	92	0	92
CD22 mediated BCR regulation	2	0	0	2	73	1	75
Cdc20:Phospho-APC/C mediated degradation of Cyclin A	1	0	0	1	642	5	652
CDC42 GTPase cycle	1	0	0	1	51	0	51
CDK-mediated phosphorylation and removal of Cdc6	1	0	0	1	642	5	652
CDT1 association with the CDC6:ORC:origin complex	1	0	0	1	642	5	652
Cellular hexose transport	1	0	0	1	181	0	181
cGMP effects	1	0	0	1	816	3	822
Chaperone Mediated Autophagy	1	0	0	1	149	0	149
Chemokine receptors bind chemokines	1	0	0	1	162	3	168
Chk1/Chk2(Cds1) mediated inactivation of Cyclin B:Cdk1 complex	1	0	0	1	28	0	28
Classical antibody-mediated complement activation	2	0	0	2	73	1	75
Cleavage of the damaged pyrimidine	2	0	0	2	611	1	613
Collagen chain trimerization	4	0	0	4	1604	4	1612
Collagen degradation	3	0	0	3	835	1	837
Complex I biogenesis	1	0	0	1	21	0	21
Conjugation of salicylate with glycine	1	0	0	1	1376	4	1384
COPI-dependent Golgi-to-ER retrograde traffic	1	0	0	1	3	0	3
COPI-mediated anterograde transport	2	0	0	2	45	0	45
COPII-mediated vesicle transport	2	0	0	2	92	0	92
Cross-presentation of soluble exogenous antigens (endosomes)	1	0	0	1	642	5	652
CYP2E1 reactions	1	0	0	1	45	0	45
DAP12 signaling	2	0	0	2	15	0	15
Deactivation of the beta-catenin transactivating complex	1	0	0	1	12	0	12
Deadenylation of mRNA	1	0	0	1	4	0	4
Dectin-1 mediated noncanonical NF-kB signaling	1	0	0	1	642	5	652
Dectin-2 family	1	0	0	1	2	0	2
Defective ABCC2 causes DJS	1	0	0	1	206	0	206
Defective B3GALTL causes PpS	2	0	0	2	1112	6	1124
Defective Base Excision Repair Associated with NEIL1	1	0	0	1	339	1	341
Defective CFTR causes cystic fibrosis	2	0	0	2	822	5	832
Defective CP causes aceruloplasminemia (ACERULOP)	1	0	0	1	34	0	34
Defective CSF2RA causes SMDP4	2	0	0	2	221	0	221
Defective CSF2RB causes SMDP5	2	0	0	2	221	0	221
Defective CYP17A1 causes AH5	1	0	0	1	17	0	17
Defective CYP26C1 causes FFDD4	1	0	0	1	354	1	356
Defective FMO3 causes TMAU	1	0	0	1	113	0	113
Defective HDR through Homologous Recombination (HRR) due to BRCA1 loss-of-function	1	0	0	1	1177	6	1189
Defective HDR through Homologous Recombination Repair (HRR) due to PALB2 loss of BRCA1 binding function	1	0	0	1	1177	6	1189
Defective HDR through Homologous Recombination Repair (HRR) due to PALB2 loss of BRCA2/RAD51/RAD51C binding function	1	0	0	1	1177	6	1189
Defective NTHL1 substrate binding	1	0	0	1	272	0	272
Defective NTHL1 substrate processing	1	0	0	1	272	0	272
Defective pro-SFTPB causes SMDP1 and RDS	1	0	0	1	60	0	60
Defective SLC36A2 causes iminoglycinuria (IG) and hyperglycinuria (HG)	1	0	0	1	45	0	45
Defective SLC40A1 causes hemochromatosis 4 (HFE4) (macrophages)	1	0	0	1	34	0	34
Defective TPR may confer susceptibility towards thyroid papillary carcinoma (TPC)	1	0	0	1	85	0	85
Degradation of AXIN	1	0	0	1	642	5	652
Degradation of DVL	1	0	0	1	642	5	652
Degradation of GLI1 by the proteasome	1	0	0	1	642	5	652
Degradation of GLI2 by the proteasome	1	0	0	1	642	5	652
Deregulated CDK5 triggers multiple neurodegenerative pathways in Alzheimer's disease models	1	0	0	1	28	0	28
Detoxification of Reactive Oxygen Species	2	0	0	2	53	0	53
Displacement of DNA glycosylase by APEX1	1	0	0	1	272	0	272
Dopamine receptors	1	0	0	1	338	1	340
Downstream TCR signaling	1	0	0	1	642	5	652
Dual Incision in GG-NER	2	0	0	2	301	0	301
Dual incision in TC-NER	2	0	0	2	301	0	301
ECM proteoglycans	2	0	0	2	46	0	46
Electric Transmission Across Gap Junctions	1	0	0	1	830	2	834
ER Quality Control Compartment (ERQC)	1	0	0	1	375	0	375
ER-Phagosome pathway	1	0	0	1	642	5	652
Establishment of Sister Chromatid Cohesion	1	0	0	1	20	0	20
Fatty acids	1	0	0	1	45	0	45
FBXL7 down-regulates AURKA during mitotic entry and in early mitosis	1	0	0	1	642	5	652
FCERI mediated Ca+2 mobilization	4	0	0	4	88	1	90
FCERI mediated MAPK activation	4	0	0	4	88	1	90
FCERI mediated NF-kB activation	3	0	0	3	715	6	727
FCGR activation	3	0	0	3	75	1	77
FCGR3A-mediated IL10 synthesis	3	0	0	3	75	1	77
FCGR3A-mediated phagocytosis	3	0	0	3	75	1	77
FLT3 signaling through SRC family kinases	1	0	0	1	2	0	2
FMO oxidises nucleophiles	1	0	0	1	113	0	113
Formation of HIV elongation complex in the absence of HIV Tat	1	0	0	1	126	0	126
Formation of HIV-1 elongation complex containing HIV-1 Tat	1	0	0	1	126	0	126
Formation of Incision Complex in GG-NER	1	0	0	1	126	0	126
Formation of RNA Pol II elongation complex	1	0	0	1	126	0	126
Formation of TC-NER Pre-Incision Complex	1	0	0	1	126	0	126
Formation of the Early Elongation Complex	1	0	0	1	126	0	126
Formation of the Editosome	1	0	0	1	1295	3	1301
Formation of the HIV-1 Early Elongation Complex	1	0	0	1	126	0	126
G alpha (s) signalling events	5	0	0	5	1373	6	1385
Gap-filling DNA repair synthesis and ligation in GG-NER	2	0	0	2	203	0	203
Gap-filling DNA repair synthesis and ligation in TC-NER	3	0	0	3	329	0	329
Generation of second messenger molecules	1	0	0	1	13	0	13
GLI3 is processed to GLI3R by the proteasome	1	0	0	1	642	5	652
Glucagon-like Peptide-1 (GLP1) regulates insulin secretion	1	0	0	1	8	0	8
Glucocorticoid biosynthesis	1	0	0	1	17	0	17
Gluconeogenesis	1	0	0	1	880	1	882
Glycerophospholipid catabolism	1	0	0	1	1078	3	1084
Glycogen breakdown (glycogenolysis)	1	0	0	1	337	0	337
GPVI-mediated activation cascade	1	0	0	1	2	0	2
HATs acetylate histones	1	0	0	1	195	0	195
HCMV Early Events	1	0	0	1	85	0	85
HCMV Late Events	1	0	0	1	85	0	85
HCN channels	1	0	0	1	26	0	26
HDACs deacetylate histones	1	0	0	1	635	3	641
Heme degradation	1	0	0	1	206	0	206
Hh mutants are degraded by ERAD	1	0	0	1	642	5	652
HIV Transcription Initiation	1	0	0	1	126	0	126
IL-6-type cytokine receptor ligand interactions	1	0	0	1	74	1	76
Immunoregulatory interactions between a Lymphoid and a non-Lymphoid cell	3	0	0	3	676	2	680
Inactivation of CSF3 (G-CSF) signaling	1	0	0	1	2	0	2
Inactivation, recovery and regulation of the phototransduction cascade	3	0	0	3	964	1	966
Interleukin receptor SHC signaling	1	0	0	1	161	0	161
Interleukin-10 signaling	1	0	0	1	162	3	168
Interleukin-2 signaling	1	0	0	1	2	0	2
Intra-Golgi traffic	1	0	0	1	42	0	42
Ion transport by P-type ATPases	1	0	0	1	133	0	133
IRAK4 deficiency (TLR5)	1	0	0	1	314	1	316
ISG15 antiviral mechanism	1	0	0	1	85	0	85
KEGG_ABC_TRANSPORTERS	7	0	0	7	1848	5	1858
KEGG_ACUTE_MYELOID_LEUKEMIA	1	0	0	1	12	0	12
KEGG_ADHERENS_JUNCTION	1	0	0	1	12	0	12
KEGG_ADIPOCYTOKINE_SIGNALING_PATHWAY	1	0	0	1	880	1	882
KEGG_ALANINE_ASPARTATE_AND_GLUTAMATE_METABOLISM	1	0	0	1	59	0	59
KEGG_ALZHEIMERS_DISEASE	2	0	0	2	84	0	84
KEGG_AMINO_SUGAR_AND_NUCLEOTIDE_SUGAR_METABOLISM	1	0	0	1	4	0	4
KEGG_AMINOACYL_TRNA_BIOSYNTHESIS	1	0	0	1	370	1	372
KEGG_AMYOTROPHIC_LATERAL_SCLEROSIS_ALS	1	0	0	1	3	0	3
KEGG_APOPTOSIS	1	0	0	1	161	0	161
KEGG_ARACHIDONIC_ACID_METABOLISM	3	0	0	3	243	0	243
KEGG_ARRHYTHMOGENIC_RIGHT_VENTRICULAR_CARDIOMYOPATHY_ARVC	1	0	0	1	12	0	12
KEGG_B_CELL_RECEPTOR_SIGNALING_PATHWAY	1	0	0	1	2	0	2
KEGG_BASAL_CELL_CARCINOMA	1	0	0	1	12	0	12
KEGG_BASE_EXCISION_REPAIR	3	0	0	3	639	1	641
KEGG_BETA_ALANINE_METABOLISM	4	0	0	4	1160	1	1162
KEGG_BUTANOATE_METABOLISM	3	0	0	3	1495	4	1503
KEGG_CALCIUM_SIGNALING_PATHWAY	2	0	0	2	386	1	388
KEGG_CELL_ADHESION_MOLECULES_CAMS	1	0	0	1	16	0	16
KEGG_CELL_CYCLE	2	0	0	2	104	0	104
KEGG_CHEMOKINE_SIGNALING_PATHWAY	1	0	0	1	162	3	168
KEGG_CITRATE_CYCLE_TCA_CYCLE	1	0	0	1	880	1	882
KEGG_COLORECTAL_CANCER	1	0	0	1	12	0	12
KEGG_COMPLEMENT_AND_COAGULATION_CASCADES	1	0	0	1	474	0	474
KEGG_CYTOKINE_CYTOKINE_RECEPTOR_INTERACTION	4	0	0	4	786	7	800
KEGG_CYTOSOLIC_DNA_SENSING_PATHWAY	1	0	0	1	63	0	63
KEGG_DILATED_CARDIOMYOPATHY	2	0	0	2	582	1	584
KEGG_DNA_REPLICATION	2	0	0	2	92	0	92
KEGG_DRUG_METABOLISM_CYTOCHROME_P450	5	0	0	5	813	2	817
KEGG_DRUG_METABOLISM_OTHER_ENZYMES	1	0	0	1	716	1	718
KEGG_ECM_RECEPTOR_INTERACTION	3	0	0	3	760	0	760
KEGG_ENDOCYTOSIS	1	0	0	1	162	3	168
KEGG_ENDOMETRIAL_CANCER	1	0	0	1	12	0	12
KEGG_FATTY_ACID_METABOLISM	2	0	0	2	119	0	119
KEGG_FC_EPSILON_RI_SIGNALING_PATHWAY	1	0	0	1	2	0	2
KEGG_FC_GAMMA_R_MEDIATED_PHAGOCYTOSIS	1	0	0	1	2	0	2
KEGG_FOCAL_ADHESION	3	0	0	3	760	0	760
KEGG_GLUTATHIONE_METABOLISM	3	0	0	3	436	2	440
KEGG_GLYCEROLIPID_METABOLISM	1	0	0	1	116	0	116
KEGG_GLYCEROPHOSPHOLIPID_METABOLISM	1	0	0	1	13	0	13
KEGG_GLYCOLYSIS_GLUCONEOGENESIS	1	0	0	1	880	1	882
KEGG_HEMATOPOIETIC_CELL_LINEAGE	1	0	0	1	63	0	63
KEGG_HISTIDINE_METABOLISM	1	0	0	1	325	0	325
KEGG_HOMOLOGOUS_RECOMBINATION	1	0	0	1	1177	6	1189
KEGG_HUNTINGTONS_DISEASE	2	0	0	2	552	1	554
KEGG_HYPERTROPHIC_CARDIOMYOPATHY_HCM	2	0	0	2	582	1	584
KEGG_INOSITOL_PHOSPHATE_METABOLISM	3	0	0	3	667	1	669
KEGG_INSULIN_SIGNALING_PATHWAY	5	0	0	5	1777	3	1783
KEGG_JAK_STAT_SIGNALING_PATHWAY	3	0	0	3	624	4	632
KEGG_LIMONENE_AND_PINENE_DEGRADATION	2	0	0	2	119	0	119
KEGG_LONG_TERM_DEPRESSION	1	0	0	1	3	0	3
KEGG_LONG_TERM_POTENTIATION	1	0	0	1	3	0	3
KEGG_LYSINE_DEGRADATION	2	0	0	2	119	0	119
KEGG_LYSOSOME	1	0	0	1	11	0	11
KEGG_MELANOGENESIS	2	0	0	2	131	0	131
KEGG_METABOLISM_OF_XENOBIOTICS_BY_CYTOCHROME_P450	5	0	0	5	1359	3	1365
KEGG_MISMATCH_REPAIR	1	0	0	1	28	0	28
KEGG_NATURAL_KILLER_CELL_MEDIATED_CYTOTOXICITY	2	0	0	2	605	1	607
KEGG_NEUROACTIVE_LIGAND_RECEPTOR_INTERACTION	2	0	0	2	341	1	343
KEGG_NICOTINATE_AND_NICOTINAMIDE_METABOLISM	1	0	0	1	238	0	238
KEGG_NOD_LIKE_RECEPTOR_SIGNALING_PATHWAY	1	0	0	1	612	2	616
KEGG_NUCLEOTIDE_EXCISION_REPAIR	2	0	0	2	154	0	154
KEGG_O_GLYCAN_BIOSYNTHESIS	1	0	0	1	96	1	98
KEGG_OLFACTORY_TRANSDUCTION	15	0	0	15	4756	8	4772
KEGG_ONE_CARBON_POOL_BY_FOLATE	1	0	0	1	73	0	73
KEGG_OOCYTE_MEIOSIS	1	0	0	1	28	0	28
KEGG_OXIDATIVE_PHOSPHORYLATION	1	0	0	1	21	0	21
KEGG_PANCREATIC_CANCER	1	0	0	1	1177	6	1189
KEGG_PANTOTHENATE_AND_COA_BIOSYNTHESIS	1	0	0	1	716	1	718
KEGG_PARKINSONS_DISEASE	1	0	0	1	21	0	21
KEGG_PATHWAYS_IN_CANCER	3	0	0	3	1400	6	1412
KEGG_PENTOSE_AND_GLUCURONATE_INTERCONVERSIONS	1	0	0	1	835	1	837
KEGG_PEROXISOME	6	0	0	6	609	0	609
KEGG_PHOSPHATIDYLINOSITOL_SIGNALING_SYSTEM	3	0	0	3	667	1	669
KEGG_PORPHYRIN_AND_CHLOROPHYLL_METABOLISM	1	0	0	1	34	0	34
KEGG_PPAR_SIGNALING_PATHWAY	3	0	0	3	999	1	1001
KEGG_PRION_DISEASES	2	0	0	2	490	0	490
KEGG_PROGESTERONE_MEDIATED_OOCYTE_MATURATION	2	0	0	2	167	1	169
KEGG_PROPANOATE_METABOLISM	2	0	0	2	119	0	119
KEGG_PROSTATE_CANCER	1	0	0	1	12	0	12
KEGG_PROTEASOME	1	0	0	1	642	5	652
KEGG_PROXIMAL_TUBULE_BICARBONATE_RECLAMATION	1	0	0	1	880	1	882
KEGG_PURINE_METABOLISM	6	0	0	6	1273	4	1281
KEGG_PYRIMIDINE_METABOLISM	2	0	0	2	750	1	752
KEGG_PYRUVATE_METABOLISM	1	0	0	1	880	1	882
KEGG_RENIN_ANGIOTENSIN_SYSTEM	1	0	0	1	63	0	63
KEGG_RETINOL_METABOLISM	6	0	0	6	1137	2	1141
KEGG_RIBOFLAVIN_METABOLISM	1	0	0	1	119	0	119
KEGG_RIG_I_LIKE_RECEPTOR_SIGNALING_PATHWAY	6	0	0	6	2184	6	2196
KEGG_SMALL_CELL_LUNG_CANCER	1	0	0	1	211	0	211
KEGG_SNARE_INTERACTIONS_IN_VESICULAR_TRANSPORT	1	0	0	1	42	0	42
KEGG_STARCH_AND_SUCROSE_METABOLISM	1	0	0	1	337	0	337
KEGG_STEROID_BIOSYNTHESIS	1	0	0	1	77	0	77
KEGG_STEROID_HORMONE_BIOSYNTHESIS	2	0	0	2	79	0	79
KEGG_SYSTEMIC_LUPUS_ERYTHEMATOSUS	1	0	0	1	474	0	474
KEGG_T_CELL_RECEPTOR_SIGNALING_PATHWAY	1	0	0	1	13	0	13
KEGG_TGF_BETA_SIGNALING_PATHWAY	1	0	0	1	89	0	89
KEGG_THYROID_CANCER	1	0	0	1	12	0	12
KEGG_TIGHT_JUNCTION	1	0	0	1	107	0	107
KEGG_TRYPTOPHAN_METABOLISM	4	0	0	4	419	0	419
KEGG_TYROSINE_METABOLISM	2	0	0	2	357	0	357
KEGG_UBIQUITIN_MEDIATED_PROTEOLYSIS	1	0	0	1	22	0	22
KEGG_VALINE_LEUCINE_AND_ISOLEUCINE_DEGRADATION	3	0	0	3	357	0	357
KEGG_VIBRIO_CHOLERAE_INFECTION	1	0	0	1	3	0	3
KEGG_WNT_SIGNALING_PATHWAY	1	0	0	1	12	0	12
Laminin interactions	1	0	0	1	211	0	211
Late endosomal microautophagy	1	0	0	1	149	0	149
LDL clearance	1	0	0	1	77	0	77
Long-term potentiation	1	0	0	1	3	0	3
Loss of Nlp from mitotic centrosomes	3	0	0	3	812	1	814
Major pathway of rRNA processing in the nucleolus and cytosol	1	0	0	1	46	0	46
MAPK6/MAPK4 signaling	3	0	0	3	1274	6	1286
MECP2 regulates neuronal receptors and channels	1	0	0	1	3	0	3
Meiotic recombination	2	0	0	2	1770	7	1784
Melanin biosynthesis	1	0	0	1	119	0	119
MET activates PTK2 signaling	1	0	0	1	211	0	211
MET Receptor Activation	1	0	0	1	319	1	321
Metabolism of Angiotensinogen to Angiotensins	1	0	0	1	63	0	63
Miscellaneous transport and binding events	1	0	0	1	5	0	5
Mismatch repair (MMR) directed by MSH2:MSH3 (MutSbeta)	1	0	0	1	28	0	28
Mismatch repair (MMR) directed by MSH2:MSH6 (MutSalpha)	1	0	0	1	28	0	28
Mitochondrial translation elongation	1	0	0	1	27	0	27
Mitochondrial translation initiation	1	0	0	1	27	0	27
Mitochondrial translation termination	1	0	0	1	27	0	27
Mitochondrial tRNA aminoacylation	1	0	0	1	370	1	372
mRNA Capping	1	0	0	1	126	0	126
mRNA Splicing - Major Pathway	2	0	0	2	83	0	83
NCAM1 interactions	4	0	0	4	1417	4	1425
Neddylation	5	0	0	5	1940	9	1958
Negative regulators of DDX58/IFIH1 signaling	5	0	0	5	1795	3	1801
NEP/NS2 Interacts with the Cellular Export Machinery	1	0	0	1	85	0	85
Neutrophil degranulation	2	0	0	2	114	0	114
NF-kB activation through FADD/RIP-1 pathway mediated by caspase-8 and -10	5	0	0	5	1795	3	1801
NIK-->noncanonical NF-kB signaling	1	0	0	1	642	5	652
NOD1/2 Signaling Pathway	1	0	0	1	612	2	616
Nonhomologous End-Joining (NHEJ)	1	0	0	1	195	0	195
NoRC negatively regulates rRNA expression	1	0	0	1	126	0	126
Nuclear import of Rev protein	1	0	0	1	85	0	85
Nuclear Pore Complex (NPC) Disassembly	1	0	0	1	85	0	85
Nuclear Receptor transcription pathway	1	0	0	1	9	0	9
O-glycosylation of TSR domain-containing proteins	2	0	0	2	1112	6	1124
OAS antiviral response	1	0	0	1	604	1	606
Olfactory Signaling Pathway	2	0	0	2	205	0	205
Opsins	1	0	0	1	340	1	342
Orc1 removal from chromatin	2	0	0	2	706	5	716
Orexin and neuropeptides FF and QRFP bind to their respective receptors	1	0	0	1	55	0	55
Ovarian tumor domain proteases	5	0	0	5	1795	3	1801
Oxygen-dependent proline hydroxylation of Hypoxia-inducible Factor Alpha	1	0	0	1	642	5	652
PCNA-Dependent Long Patch Base Excision Repair	1	0	0	1	28	0	28
PDE3B signalling	1	0	0	1	139	1	141
PIWI-interacting RNA (piRNA) biogenesis	2	0	0	2	296	0	296
PKMTs methylate histone lysines	1	0	0	1	50	0	50
Platelet degranulation	5	0	0	5	943	1	945
POLB-Dependent Long Patch Base Excision Repair	1	0	0	1	28	0	28
Polo-like kinase mediated events	1	0	0	1	28	0	28
Post-translational protein phosphorylation	3	0	0	3	116	0	116
Potential therapeutics for SARS	1	0	0	1	635	3	641
PPARA activates gene expression	1	0	0	1	62	0	62
Presynaptic phase of homologous DNA pairing and strand exchange	1	0	0	1	1177	6	1189
Processing of DNA double-strand break ends	1	0	0	1	195	0	195
Proton-coupled neutral amino acid transporters	1	0	0	1	45	0	45
Purine ribonucleoside monophosphate biosynthesis	1	0	0	1	73	0	73
Purine salvage	1	0	0	1	52	0	52
Pyrimidine catabolism	1	0	0	1	716	1	718
RA biosynthesis pathway	1	0	0	1	354	1	356
Recognition and association of DNA glycosylase with site containing an affected pyrimidine	2	0	0	2	611	1	613
Recruitment and ATM-mediated phosphorylation of repair and signaling proteins at DNA double strand breaks	1	0	0	1	195	0	195
Recruitment of mitotic centrosome proteins and complexes	3	0	0	3	812	1	814
Recruitment of NuMA to mitotic centrosomes	3	0	0	3	812	1	814
Recycling of bile acids and salts	1	0	0	1	92	0	92
Regulation of actin dynamics for phagocytic cup formation	3	0	0	3	75	1	77
Regulation of activated PAK-2p34 by proteasome mediated degradation	1	0	0	1	642	5	652
Regulation of Complement cascade	4	0	0	4	964	1	966
Regulation of expression of SLITs and ROBOs	1	0	0	1	642	5	652
Regulation of Glucokinase by Glucokinase Regulatory Protein	1	0	0	1	85	0	85
Regulation of HSF1-mediated heat shock response	1	0	0	1	85	0	85
Regulation of Insulin-like Growth Factor (IGF) transport and uptake by Insulin-like Growth Factor Binding Proteins (IGFBPs)	3	0	0	3	116	0	116
Regulation of ornithine decarboxylase (ODC)	1	0	0	1	642	5	652
Regulation of PLK1 Activity at G2/M Transition	3	0	0	3	812	1	814
Regulation of PTEN stability and activity	1	0	0	1	642	5	652
Regulation of RAS by GAPs	1	0	0	1	642	5	652
Regulation of RUNX2 expression and activity	1	0	0	1	642	5	652
Regulation of signaling by CBL	1	0	0	1	2	0	2
Repression of WNT target genes	1	0	0	1	12	0	12
Resolution of D-loop Structures through Holliday Junction Intermediates	1	0	0	1	1177	6	1189
Resolution of D-loop Structures through Synthesis-Dependent Strand Annealing (SDSA)	1	0	0	1	1177	6	1189
Retinoid metabolism and transport	2	0	0	2	858	1	860
Retrograde transport at the Trans-Golgi-Network	2	0	0	2	746	3	752
Rev-mediated nuclear export of HIV RNA	1	0	0	1	85	0	85
RHOA GTPase cycle	1	0	0	1	37	0	37
RHOB GTPase cycle	1	0	0	1	37	0	37
RHOC GTPase cycle	1	0	0	1	37	0	37
RHOD GTPase cycle	1	0	0	1	5	0	5
RHOF GTPase cycle	1	0	0	1	5	0	5
RNA Pol II CTD phosphorylation and interaction with CE	1	0	0	1	126	0	126
RNA Pol II CTD phosphorylation and interaction with CE during HIV infection	1	0	0	1	126	0	126
RNA Polymerase I Promoter Escape	1	0	0	1	126	0	126
RNA Polymerase I Transcription Initiation	1	0	0	1	126	0	126
RNA Polymerase I Transcription Termination	1	0	0	1	126	0	126
RNA Polymerase II HIV Promoter Escape	1	0	0	1	126	0	126
RNA Polymerase II Pre-transcription Events	1	0	0	1	126	0	126
RNA Polymerase II Promoter Escape	1	0	0	1	126	0	126
RNA polymerase II transcribes snRNA genes	1	0	0	1	43	0	43
RNA Polymerase II Transcription Initiation	1	0	0	1	126	0	126
RNA Polymerase II Transcription Pre-Initiation And Promoter Opening	1	0	0	1	126	0	126
RND1 GTPase cycle	1	0	0	1	484	3	490
RND2 GTPase cycle	1	0	0	1	484	3	490
RND3 GTPase cycle	1	0	0	1	484	3	490
Role of LAT2/NTAL/LAB on calcium mobilization	3	0	0	3	75	1	77
Role of phospholipids in phagocytosis	3	0	0	3	75	1	77
ROS sensing by NFE2L2	1	0	0	1	642	5	652
rRNA modification in the nucleus and cytosol	2	0	0	2	92	0	92
RUNX1 regulates transcription of genes involved in BCR signaling	1	0	0	1	33	0	33
RUNX1 regulates transcription of genes involved in differentiation of HSCs	1	0	0	1	642	5	652
RUNX3 regulates WNT signaling	1	0	0	1	12	0	12
Scavenging by Class H Receptors	1	0	0	1	204	0	204
Scavenging of heme from plasma	2	0	0	2	73	1	75
SCF-beta-TrCP mediated degradation of Emi1	1	0	0	1	642	5	652
Separation of Sister Chromatids	1	0	0	1	642	5	652
Sialic acid metabolism	1	0	0	1	4	0	4
Signal transduction by L1	1	0	0	1	16	0	16
snRNP Assembly	1	0	0	1	85	0	85
Sodium-coupled sulphate, di- and tri-carboxylate transporters	1	0	0	1	494	0	494
Sperm Motility And Taxes	1	0	0	1	66	0	66
Sphingolipid de novo biosynthesis	1	0	0	1	23	0	23
Striated Muscle Contraction	2	0	0	2	582	1	584
SUMOylation of chromatin organization proteins	1	0	0	1	85	0	85
SUMOylation of DNA damage response and repair proteins	2	0	0	2	280	0	280
SUMOylation of DNA replication proteins	1	0	0	1	85	0	85
SUMOylation of intracellular receptors	1	0	0	1	9	0	9
SUMOylation of RNA binding proteins	1	0	0	1	85	0	85
SUMOylation of SUMOylation proteins	1	0	0	1	85	0	85
SUMOylation of ubiquitinylation proteins	1	0	0	1	85	0	85
Surfactant metabolism	2	0	0	2	221	0	221
Synthesis of (16-20)-hydroxyeicosatetraenoic acids (HETE)	1	0	0	1	62	0	62
Synthesis of 12-eicosatetraenoic acid derivatives	1	0	0	1	19	0	19
Synthesis of 15-eicosatetraenoic acid derivatives	2	0	0	2	198	0	198
Synthesis of 5-eicosatetraenoic acids	1	0	0	1	19	0	19
Synthesis of epoxy (EET) and dihydroxyeicosatrienoic acids (DHET)	1	0	0	1	62	0	62
Synthesis of IP2, IP, and Ins in the cytosol	1	0	0	1	347	0	347
Synthesis of IP3 and IP4 in the cytosol	2	0	0	2	395	0	395
Synthesis of PC	1	0	0	1	13	0	13
Synthesis of PE	1	0	0	1	13	0	13
Synthesis of PIPs at the Golgi membrane	1	0	0	1	272	1	274
Synthesis of PIPs at the plasma membrane	1	0	0	1	272	1	274
TBC/RABGAPs	1	0	0	1	50	0	50
Terminal pathway of complement	1	0	0	1	474	0	474
Termination of translesion DNA synthesis	1	0	0	1	175	0	175
The AIM2 inflammasome	1	0	0	1	63	0	63
The role of GTSE1 in G2/M progression after G2 checkpoint	1	0	0	1	642	5	652
TP53 Regulates Metabolic Genes	1	0	0	1	19	0	19
TP53 regulates transcription of additional cell cycle genes whose exact role in the p53 pathway remain uncertain	1	0	0	1	28	0	28
TP53 Regulates Transcription of DNA Repair Genes	3	0	0	3	407	0	407
TP53 Regulates Transcription of Genes Involved in G2 Cell Cycle Arrest	1	0	0	1	28	0	28
TRAF3-dependent IRF activation pathway	5	0	0	5	1795	3	1801
TRAF6 mediated IRF7 activation	5	0	0	5	1795	3	1801
TRAF6 mediated NF-kB activation	5	0	0	5	1795	3	1801
Trafficking of GluR2-containing AMPA receptors	1	0	0	1	3	0	3
Transcriptional Regulation by E2F6	1	0	0	1	5	0	5
Transcriptional regulation by small RNAs	1	0	0	1	85	0	85
Translesion synthesis by POLK	1	0	0	1	175	0	175
Translocation of SLC2A4 (GLUT4) to the plasma membrane	1	0	0	1	53	0	53
Transport of Mature mRNA derived from an Intron-Containing Transcript	1	0	0	1	85	0	85
Transport of Mature mRNA Derived from an Intronless Transcript	1	0	0	1	85	0	85
Transport of nucleosides and free purine and pyrimidine bases across the plasma membrane	1	0	0	1	45	0	45
Transport of Ribonucleoproteins into the Host Nucleus	1	0	0	1	85	0	85
Transport of the SLBP Dependant Mature mRNA	1	0	0	1	85	0	85
Transport of the SLBP independent Mature mRNA	1	0	0	1	85	0	85
Triglyceride biosynthesis	4	0	0	4	1094	3	1100
tRNA processing in the nucleus	1	0	0	1	85	0	85
Type I hemidesmosome assembly	1	0	0	1	211	0	211
Ub-specific processing proteases	6	0	0	6	2437	8	2453
Ubiquinol biosynthesis	1	0	0	1	80	0	80
Ubiquitin Mediated Degradation of Phosphorylated Cdc25A	1	0	0	1	642	5	652
Ubiquitin-dependent degradation of Cyclin D	1	0	0	1	642	5	652
UCH proteinases	3	0	0	3	708	5	718
Unblocking of NMDA receptors, glutamate binding and activation	1	0	0	1	3	0	3
Unwinding of DNA	1	0	0	1	64	0	64
Vif-mediated degradation of APOBEC3G	1	0	0	1	642	5	652
Viral Messenger RNA Synthesis	1	0	0	1	85	0	85
Vitamin C (ascorbate) metabolism	1	0	0	1	5	0	5
Vitamins	1	0	0	1	354	1	356
Vitamins B6 activation to pyridoxal phosphate	1	0	0	1	238	0	238
Voltage gated Potassium channels	2	0	0	2	56	0	56
Vpr-mediated nuclear import of PICs	1	0	0	1	85	0	85
Vpu mediated degradation of CD4	1	0	0	1	642	5	652
XBP1(S) activates chaperone genes	2	0	0	2	64	0	64

## Sheet: AF_0.001_GnomAD_Pathways
S3 Table.II. Pathways and count of variants in lymphoid cancer cases and gnomAD controls for allele frequency ≤0.1%
Pathways	CASE count heterozygous	CASE count Compound hetrozygous	CASE count homozygous	CASE total allele count	gnomAD CONTROL count heterozygous	gnomAD CONTROL count homozygous	gnomAD CONTROL total alelle count
Activation of AMPA receptors	1	0	0	1	3	0	3
Activation of ATR in response to replication stress	2	0	0	2	92	0	92
Activation of SMO	1	0	0	1	139	0	139
Activation of the phototransduction cascade	1	0	0	1	29	0	29
Activation of the pre-replicative complex	1	0	0	1	64	0	64
Acyl chain remodeling of DAG and TAG	1	0	0	1	116	0	116
ADORA2B mediated anti-inflammatory cytokines production	2	0	0	2	80	1	82
Aggrephagy	1	0	0	1	149	0	149
Alanine metabolism	1	0	0	1	59	0	59
Amino acid transport across the plasma membrane	1	0	0	1	45	0	45
Amino acids regulate mTORC1	1	0	0	1	73	0	73
Anchoring fibril formation	1	0	0	1	89	0	89
Anchoring of the basal body to the plasma membrane	2	0	0	2	289	0	289
Androgen biosynthesis	1	0	0	1	17	0	17
Antigen activates B Cell Receptor (BCR) leading to generation of second messengers	4	0	0	4	108	1	110
Antigen processing: Ubiquitination & Proteasome degradation	2	0	0	2	37	0	37
Aspartate and asparagine metabolism	1	0	0	1	96	0	96
Association of TriC/CCT with target proteins during biosynthesis	1	0	0	1	34	0	34
AURKA Activation by TPX2	1	0	0	1	149	0	149
Beta-oxidation of pristanoyl-CoA	1	0	0	1	317	0	317
Beta-oxidation of very long chain fatty acids	2	0	0	2	119	0	119
Bicarbonate transporters	1	0	0	1	51	0	51
Binding of TCF/LEF:CTNNB1 to target gene promoters	1	0	0	1	12	0	12
BIOCARTA_AKAPCENTROSOME_PATHWAY	1	0	0	1	149	0	149
BIOCARTA_ATRBRCA_PATHWAY	1	0	0	1	86	0	86
BIOCARTA_BARD1_PATHWAY	1	0	0	1	86	0	86
BIOCARTA_BCR_PATHWAY	1	0	0	1	2	0	2
BIOCARTA_CDC25_PATHWAY	1	0	0	1	28	0	28
BIOCARTA_FCER1_PATHWAY	1	0	0	1	2	0	2
BIOCARTA_FOSB_PATHWAY	1	0	0	1	3	0	3
BIOCARTA_G2_PATHWAY	1	0	0	1	28	0	28
BIOCARTA_IL2_PATHWAY	1	0	0	1	2	0	2
BIOCARTA_IL2RB_PATHWAY	1	0	0	1	2	0	2
BIOCARTA_LIS1_PATHWAY	2	0	0	2	450	0	450
BIOCARTA_MCM_PATHWAY	1	0	0	1	64	0	64
BIOCARTA_MPR_PATHWAY	1	0	0	1	28	0	28
BIOCARTA_NKCELLS_PATHWAY	1	0	0	1	2	0	2
BIOCARTA_NPC_PATHWAY	1	0	0	1	85	0	85
BIOCARTA_NUCLEARRS_PATHWAY	2	0	0	2	251	0	251
BIOCARTA_PDZS_PATHWAY	1	0	0	1	16	0	16
BIOCARTA_PLK3_PATHWAY	1	0	0	1	28	0	28
BIOCARTA_PPARA_PATHWAY	2	0	0	2	119	0	119
BIOCARTA_PTC1_PATHWAY	1	0	0	1	28	0	28
BIOCARTA_RB_PATHWAY	1	0	0	1	28	0	28
BIOCARTA_RHODOPSIN_PATHWAY	1	0	0	1	29	0	29
BIOCARTA_SARS_PATHWAY	1	0	0	1	59	0	59
BIOCARTA_SPPA_PATHWAY	1	0	0	1	2	0	2
BIOCARTA_SRCRPTP_PATHWAY	1	0	0	1	28	0	28
Biosynthesis of protectins	1	0	0	1	62	0	62
Ca2+ activated K+ channels	1	0	0	1	18	0	18
Ca2+ pathway	1	0	0	1	12	0	12
Cargo concentration in the ER	2	0	0	2	92	0	92
CD22 mediated BCR regulation	2	0	0	2	73	1	75
CDC42 GTPase cycle	1	0	0	1	51	0	51
Cellular hexose transport	1	0	0	1	181	0	181
cGMP effects	1	0	0	1	115	0	115
Chaperone Mediated Autophagy	1	0	0	1	149	0	149
Chk1/Chk2(Cds1) mediated inactivation of Cyclin B:Cdk1 complex	1	0	0	1	28	0	28
Classical antibody-mediated complement activation	2	0	0	2	73	1	75
Collagen chain trimerization	1	0	0	1	460	0	460
Complex I biogenesis	1	0	0	1	21	0	21
COPI-dependent Golgi-to-ER retrograde traffic	1	0	0	1	3	0	3
COPI-mediated anterograde transport	2	0	0	2	45	0	45
COPII-mediated vesicle transport	2	0	0	2	92	0	92
CYP2E1 reactions	1	0	0	1	45	0	45
DAP12 signaling	2	0	0	2	15	0	15
Deactivation of the beta-catenin transactivating complex	1	0	0	1	12	0	12
Deadenylation of mRNA	1	0	0	1	4	0	4
Dectin-2 family	1	0	0	1	2	0	2
Defective ABCC2 causes DJS	1	0	0	1	206	0	206
Defective B3GALTL causes PpS	1	0	0	1	69	0	69
Defective CP causes aceruloplasminemia (ACERULOP)	1	0	0	1	34	0	34
Defective CSF2RA causes SMDP4	1	0	0	1	60	0	60
Defective CSF2RB causes SMDP5	1	0	0	1	60	0	60
Defective CYP17A1 causes AH5	1	0	0	1	17	0	17
Defective FMO3 causes TMAU	1	0	0	1	113	0	113
Defective pro-SFTPB causes SMDP1 and RDS	1	0	0	1	60	0	60
Defective SLC36A2 causes iminoglycinuria (IG) and hyperglycinuria (HG)	1	0	0	1	45	0	45
Defective SLC40A1 causes hemochromatosis 4 (HFE4) (macrophages)	1	0	0	1	34	0	34
Defective TPR may confer susceptibility towards thyroid papillary carcinoma (TPC)	1	0	0	1	85	0	85
Deregulated CDK5 triggers multiple neurodegenerative pathways in Alzheimer's disease models	1	0	0	1	28	0	28
Detoxification of Reactive Oxygen Species	2	0	0	2	53	0	53
Dual Incision in GG-NER	2	0	0	2	178	0	178
Dual incision in TC-NER	2	0	0	2	178	0	178
ECM proteoglycans	1	0	0	1	16	0	16
Establishment of Sister Chromatid Cohesion	1	0	0	1	20	0	20
Fatty acids	1	0	0	1	45	0	45
FCERI mediated Ca+2 mobilization	4	0	0	4	88	1	90
FCERI mediated MAPK activation	4	0	0	4	88	1	90
FCERI mediated NF-kB activation	2	0	0	2	73	1	75
FCGR activation	3	0	0	3	75	1	77
FCGR3A-mediated IL10 synthesis	3	0	0	3	75	1	77
FCGR3A-mediated phagocytosis	3	0	0	3	75	1	77
FLT3 signaling through SRC family kinases	1	0	0	1	2	0	2
FMO oxidises nucleophiles	1	0	0	1	113	0	113
Formation of HIV elongation complex in the absence of HIV Tat	1	0	0	1	126	0	126
Formation of HIV-1 elongation complex containing HIV-1 Tat	1	0	0	1	126	0	126
Formation of Incision Complex in GG-NER	1	0	0	1	126	0	126
Formation of RNA Pol II elongation complex	1	0	0	1	126	0	126
Formation of TC-NER Pre-Incision Complex	1	0	0	1	126	0	126
Formation of the Early Elongation Complex	1	0	0	1	126	0	126
Formation of the HIV-1 Early Elongation Complex	1	0	0	1	126	0	126
G alpha (s) signalling events	3	0	0	3	195	1	197
Gap-filling DNA repair synthesis and ligation in GG-NER	2	0	0	2	80	0	80
Gap-filling DNA repair synthesis and ligation in TC-NER	3	0	0	3	206	0	206
Generation of second messenger molecules	1	0	0	1	13	0	13
Glucagon-like Peptide-1 (GLP1) regulates insulin secretion	1	0	0	1	8	0	8
Glucocorticoid biosynthesis	1	0	0	1	17	0	17
Gluconeogenesis	1	0	0	1	212	1	214
GPVI-mediated activation cascade	1	0	0	1	2	0	2
HCMV Early Events	1	0	0	1	85	0	85
HCMV Late Events	1	0	0	1	85	0	85
HCN channels	1	0	0	1	26	0	26
Heme degradation	1	0	0	1	206	0	206
HIV Transcription Initiation	1	0	0	1	126	0	126
IL-6-type cytokine receptor ligand interactions	1	0	0	1	74	1	76
Immunoregulatory interactions between a Lymphoid and a non-Lymphoid cell	2	0	0	2	73	1	75
Inactivation of CSF3 (G-CSF) signaling	1	0	0	1	2	0	2
Inactivation, recovery and regulation of the phototransduction cascade	1	0	0	1	29	0	29
Interleukin-2 signaling	1	0	0	1	2	0	2
Intra-Golgi traffic	1	0	0	1	42	0	42
Ion transport by P-type ATPases	1	0	0	1	133	0	133
IRAK4 deficiency (TLR5)	1	0	0	1	75	1	77
ISG15 antiviral mechanism	1	0	0	1	85	0	85
KEGG_ABC_TRANSPORTERS	3	0	0	3	480	0	480
KEGG_ACUTE_MYELOID_LEUKEMIA	1	0	0	1	12	0	12
KEGG_ADHERENS_JUNCTION	1	0	0	1	12	0	12
KEGG_ADIPOCYTOKINE_SIGNALING_PATHWAY	1	0	0	1	212	1	214
KEGG_ALANINE_ASPARTATE_AND_GLUTAMATE_METABOLISM	1	0	0	1	59	0	59
KEGG_ALZHEIMERS_DISEASE	2	0	0	2	84	0	84
KEGG_AMINO_SUGAR_AND_NUCLEOTIDE_SUGAR_METABOLISM	1	0	0	1	4	0	4
KEGG_AMINOACYL_TRNA_BIOSYNTHESIS	1	0	0	1	19	0	19
KEGG_AMYOTROPHIC_LATERAL_SCLEROSIS_ALS	1	0	0	1	3	0	3
KEGG_ARACHIDONIC_ACID_METABOLISM	3	0	0	3	243	0	243
KEGG_ARRHYTHMOGENIC_RIGHT_VENTRICULAR_CARDIOMYOPATHY_ARVC	1	0	0	1	12	0	12
KEGG_B_CELL_RECEPTOR_SIGNALING_PATHWAY	1	0	0	1	2	0	2
KEGG_BASAL_CELL_CARCINOMA	1	0	0	1	12	0	12
KEGG_BASE_EXCISION_REPAIR	1	0	0	1	28	0	28
KEGG_BETA_ALANINE_METABOLISM	3	0	0	3	152	0	152
KEGG_BUTANOATE_METABOLISM	2	0	0	2	119	0	119
KEGG_CALCIUM_SIGNALING_PATHWAY	1	0	0	1	48	0	48
KEGG_CELL_ADHESION_MOLECULES_CAMS	1	0	0	1	16	0	16
KEGG_CELL_CYCLE	2	0	0	2	92	0	92
KEGG_CITRATE_CYCLE_TCA_CYCLE	1	0	0	1	212	1	214
KEGG_COLORECTAL_CANCER	1	0	0	1	12	0	12
KEGG_CYTOKINE_CYTOKINE_RECEPTOR_INTERACTION	1	0	0	1	74	1	76
KEGG_DILATED_CARDIOMYOPATHY	2	0	0	2	443	1	445
KEGG_DNA_REPLICATION	2	0	0	2	92	0	92
KEGG_DRUG_METABOLISM_CYTOCHROME_P450	4	0	0	4	310	0	310
KEGG_ECM_RECEPTOR_INTERACTION	3	0	0	3	638	0	638
KEGG_ENDOMETRIAL_CANCER	1	0	0	1	12	0	12
KEGG_FATTY_ACID_METABOLISM	2	0	0	2	119	0	119
KEGG_FC_EPSILON_RI_SIGNALING_PATHWAY	1	0	0	1	2	0	2
KEGG_FC_GAMMA_R_MEDIATED_PHAGOCYTOSIS	1	0	0	1	2	0	2
KEGG_FOCAL_ADHESION	3	0	0	3	638	0	638
KEGG_GLUTATHIONE_METABOLISM	2	0	0	2	86	0	86
KEGG_GLYCEROLIPID_METABOLISM	1	0	0	1	116	0	116
KEGG_GLYCEROPHOSPHOLIPID_METABOLISM	1	0	0	1	13	0	13
KEGG_GLYCOLYSIS_GLUCONEOGENESIS	1	0	0	1	212	1	214
KEGG_HEMATOPOIETIC_CELL_LINEAGE	1	0	0	1	63	0	63
KEGG_HISTIDINE_METABOLISM	1	0	0	1	33	0	33
KEGG_HUNTINGTONS_DISEASE	1	0	0	1	21	0	21
KEGG_HYPERTROPHIC_CARDIOMYOPATHY_HCM	2	0	0	2	443	1	445
KEGG_INOSITOL_PHOSPHATE_METABOLISM	1	0	0	1	48	0	48
KEGG_INSULIN_SIGNALING_PATHWAY	1	0	0	1	212	1	214
KEGG_JAK_STAT_SIGNALING_PATHWAY	1	0	0	1	74	1	76
KEGG_LIMONENE_AND_PINENE_DEGRADATION	2	0	0	2	119	0	119
KEGG_LONG_TERM_DEPRESSION	1	0	0	1	3	0	3
KEGG_LONG_TERM_POTENTIATION	1	0	0	1	3	0	3
KEGG_LYSINE_DEGRADATION	2	0	0	2	119	0	119
KEGG_LYSOSOME	1	0	0	1	11	0	11
KEGG_MELANOGENESIS	2	0	0	2	131	0	131
KEGG_METABOLISM_OF_XENOBIOTICS_BY_CYTOCHROME_P450	3	0	0	3	174	0	174
KEGG_MISMATCH_REPAIR	1	0	0	1	28	0	28
KEGG_NATURAL_KILLER_CELL_MEDIATED_CYTOTOXICITY	1	0	0	1	2	0	2
KEGG_NEUROACTIVE_LIGAND_RECEPTOR_INTERACTION	1	0	0	1	3	0	3
KEGG_NICOTINATE_AND_NICOTINAMIDE_METABOLISM	1	0	0	1	85	0	85
KEGG_NUCLEOTIDE_EXCISION_REPAIR	2	0	0	2	154	0	154
KEGG_O_GLYCAN_BIOSYNTHESIS	1	0	0	1	96	1	98
KEGG_OLFACTORY_TRANSDUCTION	6	0	0	6	349	0	349
KEGG_ONE_CARBON_POOL_BY_FOLATE	1	0	0	1	73	0	73
KEGG_OOCYTE_MEIOSIS	1	0	0	1	28	0	28
KEGG_OXIDATIVE_PHOSPHORYLATION	1	0	0	1	21	0	21
KEGG_PARKINSONS_DISEASE	1	0	0	1	21	0	21
KEGG_PATHWAYS_IN_CANCER	2	0	0	2	101	0	101
KEGG_PEROXISOME	6	0	0	6	609	0	609
KEGG_PHOSPHATIDYLINOSITOL_SIGNALING_SYSTEM	1	0	0	1	48	0	48
KEGG_PORPHYRIN_AND_CHLOROPHYLL_METABOLISM	1	0	0	1	34	0	34
KEGG_PPAR_SIGNALING_PATHWAY	3	0	0	3	331	1	333
KEGG_PRION_DISEASES	1	0	0	1	16	0	16
KEGG_PROGESTERONE_MEDIATED_OOCYTE_MATURATION	1	0	0	1	28	0	28
KEGG_PROPANOATE_METABOLISM	2	0	0	2	119	0	119
KEGG_PROSTATE_CANCER	1	0	0	1	12	0	12
KEGG_PROXIMAL_TUBULE_BICARBONATE_RECLAMATION	1	0	0	1	212	1	214
KEGG_PURINE_METABOLISM	4	0	0	4	274	0	274
KEGG_PYRIMIDINE_METABOLISM	1	0	0	1	34	0	34
KEGG_PYRUVATE_METABOLISM	1	0	0	1	212	1	214
KEGG_RENIN_ANGIOTENSIN_SYSTEM	1	0	0	1	63	0	63
KEGG_RETINOL_METABOLISM	4	0	0	4	275	0	275
KEGG_RIBOFLAVIN_METABOLISM	1	0	0	1	119	0	119
KEGG_SMALL_CELL_LUNG_CANCER	1	0	0	1	89	0	89
KEGG_SNARE_INTERACTIONS_IN_VESICULAR_TRANSPORT	1	0	0	1	42	0	42
KEGG_STEROID_BIOSYNTHESIS	1	0	0	1	77	0	77
KEGG_STEROID_HORMONE_BIOSYNTHESIS	2	0	0	2	79	0	79
KEGG_T_CELL_RECEPTOR_SIGNALING_PATHWAY	1	0	0	1	13	0	13
KEGG_TGF_BETA_SIGNALING_PATHWAY	1	0	0	1	89	0	89
KEGG_THYROID_CANCER	1	0	0	1	12	0	12
KEGG_TIGHT_JUNCTION	1	0	0	1	107	0	107
KEGG_TRYPTOPHAN_METABOLISM	4	0	0	4	266	0	266
KEGG_TYROSINE_METABOLISM	2	0	0	2	204	0	204
KEGG_UBIQUITIN_MEDIATED_PROTEOLYSIS	1	0	0	1	22	0	22
KEGG_VALINE_LEUCINE_AND_ISOLEUCINE_DEGRADATION	3	0	0	3	204	0	204
KEGG_VIBRIO_CHOLERAE_INFECTION	1	0	0	1	3	0	3
KEGG_WNT_SIGNALING_PATHWAY	1	0	0	1	12	0	12
Laminin interactions	1	0	0	1	89	0	89
Late endosomal microautophagy	1	0	0	1	149	0	149
LDL clearance	1	0	0	1	77	0	77
Long-term potentiation	1	0	0	1	3	0	3
Loss of Nlp from mitotic centrosomes	1	0	0	1	149	0	149
Major pathway of rRNA processing in the nucleolus and cytosol	1	0	0	1	46	0	46
MECP2 regulates neuronal receptors and channels	1	0	0	1	3	0	3
Meiotic recombination	1	0	0	1	418	0	418
Melanin biosynthesis	1	0	0	1	119	0	119
MET activates PTK2 signaling	1	0	0	1	89	0	89
Metabolism of Angiotensinogen to Angiotensins	1	0	0	1	63	0	63
Miscellaneous transport and binding events	1	0	0	1	5	0	5
Mismatch repair (MMR) directed by MSH2:MSH3 (MutSbeta)	1	0	0	1	28	0	28
Mismatch repair (MMR) directed by MSH2:MSH6 (MutSalpha)	1	0	0	1	28	0	28
Mitochondrial translation elongation	1	0	0	1	27	0	27
Mitochondrial translation initiation	1	0	0	1	27	0	27
Mitochondrial translation termination	1	0	0	1	27	0	27
Mitochondrial tRNA aminoacylation	1	0	0	1	19	0	19
mRNA Capping	1	0	0	1	126	0	126
mRNA Splicing - Major Pathway	2	0	0	2	83	0	83
NCAM1 interactions	2	0	0	2	476	0	476
Neddylation	1	0	0	1	22	0	22
NEP/NS2 Interacts with the Cellular Export Machinery	1	0	0	1	85	0	85
Neutrophil degranulation	2	0	0	2	114	0	114
Nonhomologous End-Joining (NHEJ)	1	0	0	1	195	0	195
NoRC negatively regulates rRNA expression	1	0	0	1	126	0	126
Nuclear import of Rev protein	1	0	0	1	85	0	85
Nuclear Pore Complex (NPC) Disassembly	1	0	0	1	85	0	85
Nuclear Receptor transcription pathway	1	0	0	1	9	0	9
O-glycosylation of TSR domain-containing proteins	1	0	0	1	69	0	69
Olfactory Signaling Pathway	1	0	0	1	41	0	41
Orc1 removal from chromatin	1	0	0	1	64	0	64
Orexin and neuropeptides FF and QRFP bind to their respective receptors	1	0	0	1	55	0	55
PCNA-Dependent Long Patch Base Excision Repair	1	0	0	1	28	0	28
PIWI-interacting RNA (piRNA) biogenesis	1	0	0	1	30	0	30
PKMTs methylate histone lysines	1	0	0	1	50	0	50
Platelet degranulation	4	0	0	4	609	1	611
POLB-Dependent Long Patch Base Excision Repair	1	0	0	1	28	0	28
Polo-like kinase mediated events	1	0	0	1	28	0	28
Post-translational protein phosphorylation	3	0	0	3	116	0	116
PPARA activates gene expression	1	0	0	1	62	0	62
Processing of DNA double-strand break ends	1	0	0	1	195	0	195
Proton-coupled neutral amino acid transporters	1	0	0	1	45	0	45
Purine ribonucleoside monophosphate biosynthesis	1	0	0	1	73	0	73
Purine salvage	1	0	0	1	52	0	52
Recruitment and ATM-mediated phosphorylation of repair and signaling proteins at DNA double strand breaks	1	0	0	1	195	0	195
Recruitment of mitotic centrosome proteins and complexes	1	0	0	1	149	0	149
Recruitment of NuMA to mitotic centrosomes	1	0	0	1	149	0	149
Recycling of bile acids and salts	1	0	0	1	92	0	92
Regulation of actin dynamics for phagocytic cup formation	3	0	0	3	75	1	77
Regulation of Complement cascade	2	0	0	2	73	1	75
Regulation of Glucokinase by Glucokinase Regulatory Protein	1	0	0	1	85	0	85
Regulation of HSF1-mediated heat shock response	1	0	0	1	85	0	85
Regulation of Insulin-like Growth Factor (IGF) transport and uptake by Insulin-like Growth Factor Binding Proteins (IGFBPs)	3	0	0	3	116	0	116
Regulation of PLK1 Activity at G2/M Transition	1	0	0	1	149	0	149
Regulation of signaling by CBL	1	0	0	1	2	0	2
Repression of WNT target genes	1	0	0	1	12	0	12
Rev-mediated nuclear export of HIV RNA	1	0	0	1	85	0	85
RHOA GTPase cycle	1	0	0	1	37	0	37
RHOB GTPase cycle	1	0	0	1	37	0	37
RHOC GTPase cycle	1	0	0	1	37	0	37
RHOD GTPase cycle	1	0	0	1	5	0	5
RHOF GTPase cycle	1	0	0	1	5	0	5
RNA Pol II CTD phosphorylation and interaction with CE	1	0	0	1	126	0	126
RNA Pol II CTD phosphorylation and interaction with CE during HIV infection	1	0	0	1	126	0	126
RNA Polymerase I Promoter Escape	1	0	0	1	126	0	126
RNA Polymerase I Transcription Initiation	1	0	0	1	126	0	126
RNA Polymerase I Transcription Termination	1	0	0	1	126	0	126
RNA Polymerase II HIV Promoter Escape	1	0	0	1	126	0	126
RNA Polymerase II Pre-transcription Events	1	0	0	1	126	0	126
RNA Polymerase II Promoter Escape	1	0	0	1	126	0	126
RNA polymerase II transcribes snRNA genes	1	0	0	1	43	0	43
RNA Polymerase II Transcription Initiation	1	0	0	1	126	0	126
RNA Polymerase II Transcription Pre-Initiation And Promoter Opening	1	0	0	1	126	0	126
Role of LAT2/NTAL/LAB on calcium mobilization	3	0	0	3	75	1	77
Role of phospholipids in phagocytosis	3	0	0	3	75	1	77
rRNA modification in the nucleus and cytosol	2	0	0	2	92	0	92
RUNX1 regulates transcription of genes involved in BCR signaling	1	0	0	1	33	0	33
RUNX3 regulates WNT signaling	1	0	0	1	12	0	12
Scavenging by Class H Receptors	1	0	0	1	204	0	204
Scavenging of heme from plasma	2	0	0	2	73	1	75
Sialic acid metabolism	1	0	0	1	4	0	4
Signal transduction by L1	1	0	0	1	16	0	16
snRNP Assembly	1	0	0	1	85	0	85
Sperm Motility And Taxes	1	0	0	1	66	0	66
Sphingolipid de novo biosynthesis	1	0	0	1	23	0	23
Striated Muscle Contraction	2	0	0	2	443	1	445
SUMOylation of chromatin organization proteins	1	0	0	1	85	0	85
SUMOylation of DNA damage response and repair proteins	2	0	0	2	280	0	280
SUMOylation of DNA replication proteins	1	0	0	1	85	0	85
SUMOylation of intracellular receptors	1	0	0	1	9	0	9
SUMOylation of RNA binding proteins	1	0	0	1	85	0	85
SUMOylation of SUMOylation proteins	1	0	0	1	85	0	85
SUMOylation of ubiquitinylation proteins	1	0	0	1	85	0	85
Surfactant metabolism	1	0	0	1	60	0	60
Synthesis of (16-20)-hydroxyeicosatetraenoic acids (HETE)	1	0	0	1	62	0	62
Synthesis of 12-eicosatetraenoic acid derivatives	1	0	0	1	19	0	19
Synthesis of 15-eicosatetraenoic acid derivatives	2	0	0	2	198	0	198
Synthesis of 5-eicosatetraenoic acids	1	0	0	1	19	0	19
Synthesis of epoxy (EET) and dihydroxyeicosatrienoic acids (DHET)	1	0	0	1	62	0	62
Synthesis of IP3 and IP4 in the cytosol	1	0	0	1	48	0	48
Synthesis of PC	1	0	0	1	13	0	13
Synthesis of PE	1	0	0	1	13	0	13
TBC/RABGAPs	1	0	0	1	50	0	50
Termination of translesion DNA synthesis	1	0	0	1	52	0	52
TP53 Regulates Metabolic Genes	1	0	0	1	19	0	19
TP53 regulates transcription of additional cell cycle genes whose exact role in the p53 pathway remain uncertain	1	0	0	1	28	0	28
TP53 Regulates Transcription of DNA Repair Genes	3	0	0	3	407	0	407
TP53 Regulates Transcription of Genes Involved in G2 Cell Cycle Arrest	1	0	0	1	28	0	28
Trafficking of GluR2-containing AMPA receptors	1	0	0	1	3	0	3
Transcriptional Regulation by E2F6	1	0	0	1	5	0	5
Transcriptional regulation by small RNAs	1	0	0	1	85	0	85
Translesion synthesis by POLK	1	0	0	1	52	0	52
Translocation of SLC2A4 (GLUT4) to the plasma membrane	1	0	0	1	53	0	53
Transport of Mature mRNA derived from an Intron-Containing Transcript	1	0	0	1	85	0	85
Transport of Mature mRNA Derived from an Intronless Transcript	1	0	0	1	85	0	85
Transport of nucleosides and free purine and pyrimidine bases across the plasma membrane	1	0	0	1	45	0	45
Transport of Ribonucleoproteins into the Host Nucleus	1	0	0	1	85	0	85
Transport of the SLBP Dependant Mature mRNA	1	0	0	1	85	0	85
Transport of the SLBP independent Mature mRNA	1	0	0	1	85	0	85
Triglyceride biosynthesis	2	0	0	2	313	0	313
tRNA processing in the nucleus	1	0	0	1	85	0	85
Type I hemidesmosome assembly	1	0	0	1	89	0	89
Ubiquinol biosynthesis	1	0	0	1	80	0	80
UCH proteinases	2	0	0	2	66	0	66
Unblocking of NMDA receptors, glutamate binding and activation	1	0	0	1	3	0	3
Unwinding of DNA	1	0	0	1	64	0	64
Viral Messenger RNA Synthesis	1	0	0	1	85	0	85
Vitamins B6 activation to pyridoxal phosphate	1	0	0	1	85	0	85
Voltage gated Potassium channels	2	0	0	2	56	0	56
Vpr-mediated nuclear import of PICs	1	0	0	1	85	0	85
XBP1(S) activates chaperone genes	2	0	0	2	64	0	64

## Sheet: AF0.01_ExAC_Pathways
S3 Table.III. Pathways and count of variants in lymphoid cancer cases and ExAC controls for allele frequency ≤1%
Pathways	CASE count heterozygous	CASE count Compound hetrozygous	CASE count homozygous	CASE total allele count	ExAC CONTROL count heterozygous	ExAC CONTROL count homozygous	ExAC CONTROL total alelle count
Activation of ATR in response to replication stress	2	0	0	2	61	0	61
Activation of Matrix Metalloproteinases	2	0	0	2	328	0	328
Activation of NF-kappaB in B cells	1	0	0	1	410	2	414
Activation of SMO	1	0	0	1	229	1	231
Activation of the pre-replicative complex	1	0	0	1	48	0	48
Acyl chain remodeling of DAG and TAG	1	0	0	1	81	0	81
Acyl chain remodelling of PC	1	0	0	1	220	0	220
ADORA2B mediated anti-inflammatory cytokines production	2	0	0	2	183	1	185
Aggrephagy	1	0	0	1	76	0	76
Alanine metabolism	1	0	0	1	22	0	22
Amino acid transport across the plasma membrane	1	0	0	1	28	0	28
Amino acids regulate mTORC1	1	0	0	1	37	0	37
Amplification of signal from unattached kinetochores via a MAD2 inhibitory signal	1	0	0	1	2	0	2
Anchoring fibril formation	1	0	0	1	136	0	136
Anchoring of the basal body to the plasma membrane	5	0	0	5	531	1	533
Androgen biosynthesis	1	0	0	1	4	0	4
Antigen activates B Cell Receptor (BCR) leading to generation of second messengers	3	0	0	3	107	3	113
Antigen Presentation: Folding, assembly and peptide loading of class I MHC	1	0	0	1	238	0	238
Antigen processing: Ubiquitination & Proteasome degradation	3	0	0	3	436	2	440
APC/C:Cdc20 mediated degradation of Securin	1	0	0	1	410	2	414
APC/C:Cdh1 mediated degradation of Cdc20 and other APC/C:Cdh1 targeted proteins in late mitosis/early G1	1	0	0	1	410	2	414
APEX1-Independent Resolution of AP Sites via the Single Nucleotide Replacement Pathway	1	0	0	1	239	1	241
Aspartate and asparagine metabolism	1	0	0	1	42	0	42
Asymmetric localization of PCP proteins	1	0	0	1	410	2	414
AUF1 (hnRNP D0) binds and destabilizes mRNA	1	0	0	1	410	2	414
AURKA Activation by TPX2	4	0	0	4	441	1	443
Autodegradation of the E3 ubiquitin ligase COP1	1	0	0	1	410	2	414
Beta-oxidation of pristanoyl-CoA	1	0	0	1	160	0	160
Beta-oxidation of very long chain fatty acids	2	0	0	2	58	0	58
Binding and entry of HIV virion	1	0	0	1	91	1	93
Binding of TCF/LEF:CTNNB1 to target gene promoters	1	0	0	1	7	0	7
BIOCARTA_AKAPCENTROSOME_PATHWAY	1	0	0	1	76	0	76
BIOCARTA_ALTERNATIVE_PATHWAY	1	0	0	1	268	0	268
BIOCARTA_ATRBRCA_PATHWAY	2	0	0	2	835	2	839
BIOCARTA_BAD_PATHWAY	1	0	0	1	170	0	170
BIOCARTA_BARD1_PATHWAY	1	0	0	1	53	0	53
BIOCARTA_CCR3_PATHWAY	1	0	0	1	170	1	172
BIOCARTA_CCR5_PATHWAY	1	0	0	1	91	1	93
BIOCARTA_CDC25_PATHWAY	1	0	0	1	13	0	13
BIOCARTA_CLASSIC_PATHWAY	1	0	0	1	268	0	268
BIOCARTA_COMP_PATHWAY	1	0	0	1	268	0	268
BIOCARTA_CXCR4_PATHWAY	1	0	0	1	170	1	172
BIOCARTA_FEEDER_PATHWAY	1	0	0	1	170	0	170
BIOCARTA_FMLP_PATHWAY	1	0	0	1	170	1	172
BIOCARTA_G2_PATHWAY	1	0	0	1	13	0	13
BIOCARTA_IL12_PATHWAY	1	0	0	1	91	1	93
BIOCARTA_IL3_PATHWAY	1	0	0	1	170	0	170
BIOCARTA_LAIR_PATHWAY	1	0	0	1	268	0	268
BIOCARTA_LECTIN_PATHWAY	1	0	0	1	268	0	268
BIOCARTA_LIS1_PATHWAY	2	0	0	2	586	2	590
BIOCARTA_MALATEX_PATHWAY	1	0	0	1	574	2	578
BIOCARTA_MCM_PATHWAY	1	0	0	1	48	0	48
BIOCARTA_MPR_PATHWAY	1	0	0	1	13	0	13
BIOCARTA_NKT_PATHWAY	1	0	0	1	91	1	93
BIOCARTA_NO1_PATHWAY	1	0	0	1	71	0	71
BIOCARTA_NO2IL12_PATHWAY	1	0	0	1	91	1	93
BIOCARTA_NPC_PATHWAY	1	0	0	1	47	0	47
BIOCARTA_NUCLEARRS_PATHWAY	2	0	0	2	147	0	147
BIOCARTA_PLK3_PATHWAY	1	0	0	1	13	0	13
BIOCARTA_PPARA_PATHWAY	3	0	0	3	632	2	636
BIOCARTA_PTC1_PATHWAY	1	0	0	1	13	0	13
BIOCARTA_RB_PATHWAY	1	0	0	1	13	0	13
BIOCARTA_SARS_PATHWAY	1	0	0	1	22	0	22
BIOCARTA_SRCRPTP_PATHWAY	1	0	0	1	13	0	13
BIOCARTA_TCAPOPTOSIS_PATHWAY	1	0	0	1	91	1	93
Biosynthesis of maresin conjugates in tissue regeneration (MCTR)	1	0	0	1	175	2	179
Butyrophilin (BTN) family interactions	1	0	0	1	585	1	587
Ca2+ activated K+ channels	1	0	0	1	20	0	20
Ca2+ pathway	1	0	0	1	7	0	7
Cargo concentration in the ER	2	0	0	2	50	0	50
CD22 mediated BCR regulation	2	0	0	2	74	3	80
Cdc20:Phospho-APC/C mediated degradation of Cyclin A	1	0	0	1	410	2	414
CDK-mediated phosphorylation and removal of Cdc6	1	0	0	1	410	2	414
CDT1 association with the CDC6:ORC:origin complex	1	0	0	1	410	2	414
Cellular hexose transport	1	0	0	1	133	0	133
cGMP effects	1	0	0	1	447	2	451
Chaperone Mediated Autophagy	1	0	0	1	76	0	76
Chemokine receptors bind chemokines	1	0	0	1	91	1	93
Chk1/Chk2(Cds1) mediated inactivation of Cyclin B:Cdk1 complex	1	0	0	1	13	0	13
Classical antibody-mediated complement activation	2	0	0	2	74	3	80
Cleavage of the damaged pyrimidine	2	0	0	2	428	1	430
Collagen chain trimerization	4	0	0	4	949	3	955
Collagen degradation	3	0	0	3	474	0	474
Complex I biogenesis	1	0	0	1	15	0	15
Conjugation of salicylate with glycine	1	0	0	1	938	6	950
COPI-mediated anterograde transport	1	0	0	1	12	0	12
COPII-mediated vesicle transport	2	0	0	2	50	0	50
Cross-presentation of soluble exogenous antigens (endosomes)	1	0	0	1	410	2	414
CYP2E1 reactions	1	0	0	1	49	0	49
DAP12 signaling	1	0	0	1	6	0	6
Deactivation of the beta-catenin transactivating complex	1	0	0	1	7	0	7
Dectin-1 mediated noncanonical NF-kB signaling	1	0	0	1	410	2	414
Defective ABCC2 causes DJS	1	0	0	1	98	0	98
Defective B3GALTL causes PpS	2	0	0	2	53	0	53
Defective Base Excision Repair Associated with NEIL1	1	0	0	1	239	1	241
Defective CFTR causes cystic fibrosis	1	0	0	1	410	2	414
Defective CP causes aceruloplasminemia (ACERULOP)	1	0	0	1	22	0	22
Defective CSF2RA causes SMDP4	2	0	0	2	195	0	195
Defective CSF2RB causes SMDP5	2	0	0	2	195	0	195
Defective CYP17A1 causes AH5	1	0	0	1	4	0	4
Defective CYP26C1 causes FFDD4	1	0	0	1	1	0	1
Defective FMO3 causes TMAU	1	0	0	1	62	0	62
Defective HDR through Homologous Recombination (HRR) due to BRCA1 loss-of-function	1	0	0	1	782	2	786
Defective HDR through Homologous Recombination Repair (HRR) due to PALB2 loss of BRCA1 binding function	1	0	0	1	782	2	786
Defective HDR through Homologous Recombination Repair (HRR) due to PALB2 loss of BRCA2/RAD51/RAD51C binding function	1	0	0	1	782	2	786
Defective NTHL1 substrate binding	1	0	0	1	189	0	189
Defective NTHL1 substrate processing	1	0	0	1	189	0	189
Defective pro-SFTPB causes SMDP1 and RDS	1	0	0	1	25	0	25
Defective SLC36A2 causes iminoglycinuria (IG) and hyperglycinuria (HG)	1	0	0	1	28	0	28
Defective SLC40A1 causes hemochromatosis 4 (HFE4) (macrophages)	1	0	0	1	22	0	22
Defective TPR may confer susceptibility towards thyroid papillary carcinoma (TPC)	1	0	0	1	47	0	47
Degradation of AXIN	1	0	0	1	410	2	414
Degradation of DVL	1	0	0	1	410	2	414
Degradation of GLI1 by the proteasome	1	0	0	1	410	2	414
Degradation of GLI2 by the proteasome	1	0	0	1	410	2	414
Deregulated CDK5 triggers multiple neurodegenerative pathways in Alzheimer's disease models	1	0	0	1	13	0	13
Detoxification of Reactive Oxygen Species	2	0	0	2	23	0	23
Displacement of DNA glycosylase by APEX1	1	0	0	1	189	0	189
Dopamine receptors	1	0	0	1	181	1	183
Downstream TCR signaling	1	0	0	1	410	2	414
Dual Incision in GG-NER	2	0	0	2	196	0	196
Dual incision in TC-NER	2	0	0	2	196	0	196
ECM proteoglycans	1	0	0	1	127	1	129
Electric Transmission Across Gap Junctions	1	0	0	1	418	1	420
EML4 and NUDC in mitotic spindle formation	1	0	0	1	2	0	2
ER Quality Control Compartment (ERQC)	1	0	0	1	198	0	198
ER-Phagosome pathway	1	0	0	1	410	2	414
Establishment of Sister Chromatid Cohesion	1	0	0	1	5	0	5
Events associated with phagocytolytic activity of PMN cells	1	0	0	1	492	1	494
Fatty acids	1	0	0	1	49	0	49
FBXL7 down-regulates AURKA during mitotic entry and in early mitosis	1	0	0	1	410	2	414
FCERI mediated Ca+2 mobilization	3	0	0	3	80	3	86
FCERI mediated MAPK activation	3	0	0	3	80	3	86
FCERI mediated NF-kB activation	3	0	0	3	484	5	494
FCGR activation	2	0	0	2	74	3	80
FCGR3A-mediated IL10 synthesis	2	0	0	2	74	3	80
FCGR3A-mediated phagocytosis	2	0	0	2	74	3	80
FMO oxidises nucleophiles	1	0	0	1	62	0	62
Formation of HIV elongation complex in the absence of HIV Tat	1	0	0	1	105	0	105
Formation of HIV-1 elongation complex containing HIV-1 Tat	1	0	0	1	105	0	105
Formation of Incision Complex in GG-NER	1	0	0	1	105	0	105
Formation of RNA Pol II elongation complex	1	0	0	1	105	0	105
Formation of TC-NER Pre-Incision Complex	1	0	0	1	105	0	105
Formation of the cornified envelope	1	0	0	1	395	2	399
Formation of the Early Elongation Complex	1	0	0	1	105	0	105
Formation of the Editosome	1	0	0	1	710	1	712
Formation of the HIV-1 Early Elongation Complex	1	0	0	1	105	0	105
G alpha (s) signalling events	4	0	0	4	701	3	707
Gap-filling DNA repair synthesis and ligation in GG-NER	2	0	0	2	111	0	111
Gap-filling DNA repair synthesis and ligation in TC-NER	3	0	0	3	216	0	216
Generation of second messenger molecules	1	0	0	1	6	0	6
GLI3 is processed to GLI3R by the proteasome	1	0	0	1	410	2	414
Glucagon-like Peptide-1 (GLP1) regulates insulin secretion	1	0	0	1	4	0	4
Glucocorticoid biosynthesis	1	0	0	1	4	0	4
Gluconeogenesis	1	0	0	1	443	0	443
Glycogen breakdown (glycogenolysis)	1	0	0	1	170	0	170
HATs acetylate histones	1	0	0	1	106	0	106
HCMV Early Events	1	0	0	1	47	0	47
HCMV Late Events	1	0	0	1	47	0	47
HDACs deacetylate histones	1	0	0	1	383	3	389
Heme degradation	1	0	0	1	98	0	98
Hh mutants are degraded by ERAD	1	0	0	1	410	2	414
HIV Transcription Initiation	1	0	0	1	105	0	105
Immunoregulatory interactions between a Lymphoid and a non-Lymphoid cell	3	0	0	3	402	4	410
Inactivation, recovery and regulation of the phototransduction cascade	2	0	0	2	425	0	425
Interleukin receptor SHC signaling	1	0	0	1	170	0	170
Interleukin-10 signaling	1	0	0	1	91	1	93
Intra-Golgi traffic	1	0	0	1	12	0	12
Ion transport by P-type ATPases	1	0	0	1	75	0	75
IRAK4 deficiency (TLR5)	1	0	0	1	200	0	200
ISG15 antiviral mechanism	1	0	0	1	47	0	47
KEGG_ABC_TRANSPORTERS	4	0	0	4	710	4	718
KEGG_ACUTE_MYELOID_LEUKEMIA	1	0	0	1	7	0	7
KEGG_ADHERENS_JUNCTION	1	0	0	1	7	0	7
KEGG_ADIPOCYTOKINE_SIGNALING_PATHWAY	1	0	0	1	443	0	443
KEGG_ALANINE_ASPARTATE_AND_GLUTAMATE_METABOLISM	1	0	0	1	22	0	22
KEGG_ALZHEIMERS_DISEASE	2	0	0	2	58	0	58
KEGG_AMINOACYL_TRNA_BIOSYNTHESIS	1	0	0	1	167	0	167
KEGG_APOPTOSIS	1	0	0	1	170	0	170
KEGG_ARACHIDONIC_ACID_METABOLISM	3	0	0	3	177	0	177
KEGG_ARRHYTHMOGENIC_RIGHT_VENTRICULAR_CARDIOMYOPATHY_ARVC	1	0	0	1	7	0	7
KEGG_BASAL_CELL_CARCINOMA	1	0	0	1	7	0	7
KEGG_BASE_EXCISION_REPAIR	3	0	0	3	448	1	450
KEGG_BETA_ALANINE_METABOLISM	4	0	0	4	777	13	803
KEGG_BUTANOATE_METABOLISM	3	0	0	3	996	6	1008
KEGG_CALCIUM_SIGNALING_PATHWAY	1	0	0	1	181	1	183
KEGG_CELL_CYCLE	2	0	0	2	61	0	61
KEGG_CHEMOKINE_SIGNALING_PATHWAY	1	0	0	1	91	1	93
KEGG_CITRATE_CYCLE_TCA_CYCLE	1	0	0	1	443	0	443
KEGG_COLORECTAL_CANCER	1	0	0	1	7	0	7
KEGG_COMPLEMENT_AND_COAGULATION_CASCADES	1	0	0	1	268	0	268
KEGG_CYTOKINE_CYTOKINE_RECEPTOR_INTERACTION	3	0	0	3	536	2	540
KEGG_CYTOSOLIC_DNA_SENSING_PATHWAY	1	0	0	1	34	0	34
KEGG_DILATED_CARDIOMYOPATHY	2	0	0	2	267	0	267
KEGG_DNA_REPLICATION	2	0	0	2	68	0	68
KEGG_DRUG_METABOLISM_CYTOCHROME_P450	5	0	0	5	471	2	475
KEGG_DRUG_METABOLISM_OTHER_ENZYMES	1	0	0	1	431	1	433
KEGG_ECM_RECEPTOR_INTERACTION	3	0	0	3	426	0	426
KEGG_ENDOCYTOSIS	1	0	0	1	91	1	93
KEGG_ENDOMETRIAL_CANCER	1	0	0	1	7	0	7
KEGG_FATTY_ACID_METABOLISM	2	0	0	2	58	0	58
KEGG_FOCAL_ADHESION	3	0	0	3	426	0	426
KEGG_GLUTATHIONE_METABOLISM	3	0	0	3	235	2	239
KEGG_GLYCEROLIPID_METABOLISM	1	0	0	1	81	0	81
KEGG_GLYCEROPHOSPHOLIPID_METABOLISM	1	0	0	1	9	0	9
KEGG_GLYCOLYSIS_GLUCONEOGENESIS	1	0	0	1	443	0	443
KEGG_HEMATOPOIETIC_CELL_LINEAGE	1	0	0	1	43	0	43
KEGG_HISTIDINE_METABOLISM	1	0	0	1	288	12	312
KEGG_HOMOLOGOUS_RECOMBINATION	1	0	0	1	782	2	786
KEGG_HUNTINGTONS_DISEASE	2	0	0	2	376	2	380
KEGG_HYPERTROPHIC_CARDIOMYOPATHY_HCM	2	0	0	2	267	0	267
KEGG_INOSITOL_PHOSPHATE_METABOLISM	2	0	0	2	327	1	329
KEGG_INSULIN_SIGNALING_PATHWAY	5	0	0	5	913	0	913
KEGG_JAK_STAT_SIGNALING_PATHWAY	2	0	0	2	445	1	447
KEGG_LIMONENE_AND_PINENE_DEGRADATION	2	0	0	2	58	0	58
KEGG_LYSINE_DEGRADATION	2	0	0	2	58	0	58
KEGG_MELANOGENESIS	2	0	0	2	53	0	53
KEGG_METABOLISM_OF_XENOBIOTICS_BY_CYTOCHROME_P450	4	0	0	4	750	3	756
KEGG_MISMATCH_REPAIR	1	0	0	1	20	0	20
KEGG_NATURAL_KILLER_CELL_MEDIATED_CYTOTOXICITY	1	0	0	1	328	1	330
KEGG_NEUROACTIVE_LIGAND_RECEPTOR_INTERACTION	1	0	0	1	181	1	183
KEGG_NICOTINATE_AND_NICOTINAMIDE_METABOLISM	1	0	0	1	134	0	134
KEGG_NOD_LIKE_RECEPTOR_SIGNALING_PATHWAY	1	0	0	1	345	1	347
KEGG_NUCLEOTIDE_EXCISION_REPAIR	2	0	0	2	125	0	125
KEGG_O_GLYCAN_BIOSYNTHESIS	1	0	0	1	53	0	53
KEGG_OLFACTORY_TRANSDUCTION	14	0	0	14	2548	8	2564
KEGG_ONE_CARBON_POOL_BY_FOLATE	1	0	0	1	47	0	47
KEGG_OOCYTE_MEIOSIS	1	0	0	1	13	0	13
KEGG_OXIDATIVE_PHOSPHORYLATION	1	0	0	1	15	0	15
KEGG_PANCREATIC_CANCER	1	0	0	1	782	2	786
KEGG_PANTOTHENATE_AND_COA_BIOSYNTHESIS	1	0	0	1	431	1	433
KEGG_PARKINSONS_DISEASE	1	0	0	1	15	0	15
KEGG_PATHWAYS_IN_CANCER	3	0	0	3	925	2	929
KEGG_PENTOSE_AND_GLUCURONATE_INTERCONVERSIONS	1	0	0	1	475	1	477
KEGG_PEROXISOME	6	0	0	6	316	0	316
KEGG_PHOSPHATIDYLINOSITOL_SIGNALING_SYSTEM	2	0	0	2	327	1	329
KEGG_PORPHYRIN_AND_CHLOROPHYLL_METABOLISM	1	0	0	1	22	0	22
KEGG_PPAR_SIGNALING_PATHWAY	4	0	0	4	1075	2	1079
KEGG_PRION_DISEASES	1	0	0	1	268	0	268
KEGG_PROGESTERONE_MEDIATED_OOCYTE_MATURATION	2	0	0	2	84	0	84
KEGG_PROPANOATE_METABOLISM	2	0	0	2	58	0	58
KEGG_PROSTATE_CANCER	1	0	0	1	7	0	7
KEGG_PROTEASOME	1	0	0	1	410	2	414
KEGG_PROXIMAL_TUBULE_BICARBONATE_RECLAMATION	1	0	0	1	443	0	443
KEGG_PURINE_METABOLISM	6	0	0	6	695	2	699
KEGG_PYRIMIDINE_METABOLISM	2	0	0	2	445	1	447
KEGG_PYRUVATE_METABOLISM	2	0	0	2	1017	2	1021
KEGG_RENIN_ANGIOTENSIN_SYSTEM	1	0	0	1	43	0	43
KEGG_RETINOL_METABOLISM	4	0	0	4	426	1	428
KEGG_RIBOFLAVIN_METABOLISM	1	0	0	1	46	0	46
KEGG_RIG_I_LIKE_RECEPTOR_SIGNALING_PATHWAY	6	0	0	6	1886	6	1898
KEGG_SMALL_CELL_LUNG_CANCER	1	0	0	1	136	0	136
KEGG_SNARE_INTERACTIONS_IN_VESICULAR_TRANSPORT	1	0	0	1	12	0	12
KEGG_STARCH_AND_SUCROSE_METABOLISM	1	0	0	1	170	0	170
KEGG_STEROID_BIOSYNTHESIS	1	0	0	1	34	0	34
KEGG_STEROID_HORMONE_BIOSYNTHESIS	1	0	0	1	4	0	4
KEGG_SYSTEMIC_LUPUS_ERYTHEMATOSUS	1	0	0	1	268	0	268
KEGG_T_CELL_RECEPTOR_SIGNALING_PATHWAY	1	0	0	1	6	0	6
KEGG_TGF_BETA_SIGNALING_PATHWAY	1	0	0	1	43	0	43
KEGG_THYROID_CANCER	1	0	0	1	7	0	7
KEGG_TRYPTOPHAN_METABOLISM	3	0	0	3	192	0	192
KEGG_TYROSINE_METABOLISM	2	0	0	2	180	0	180
KEGG_UBIQUITIN_MEDIATED_PROTEOLYSIS	1	0	0	1	13	0	13
KEGG_VALINE_LEUCINE_AND_ISOLEUCINE_DEGRADATION	3	0	0	3	192	0	192
KEGG_WNT_SIGNALING_PATHWAY	1	0	0	1	7	0	7
Laminin interactions	1	0	0	1	136	0	136
Late endosomal microautophagy	1	0	0	1	76	0	76
LDL clearance	1	0	0	1	34	0	34
Loss of Nlp from mitotic centrosomes	4	0	0	4	441	1	443
Major pathway of rRNA processing in the nucleolus and cytosol	1	0	0	1	16	0	16
MAPK6/MAPK4 signaling	3	0	0	3	738	2	742
Meiotic recombination	1	0	0	1	782	2	786
Melanin biosynthesis	1	0	0	1	46	0	46
MET activates PTK2 signaling	1	0	0	1	136	0	136
MET Receptor Activation	1	0	0	1	50	0	50
Metabolism of Angiotensinogen to Angiotensins	1	0	0	1	43	0	43
Miscellaneous transport and binding events	1	0	0	1	29	0	29
Mismatch repair (MMR) directed by MSH2:MSH3 (MutSbeta)	1	0	0	1	20	0	20
Mismatch repair (MMR) directed by MSH2:MSH6 (MutSalpha)	1	0	0	1	20	0	20
Mitochondrial translation elongation	1	0	0	1	16	0	16
Mitochondrial translation initiation	1	0	0	1	16	0	16
Mitochondrial translation termination	1	0	0	1	16	0	16
Mitochondrial tRNA aminoacylation	1	0	0	1	167	0	167
mRNA Capping	1	0	0	1	105	0	105
mRNA Splicing - Major Pathway	2	0	0	2	51	0	51
NCAM1 interactions	3	0	0	3	803	3	809
Neddylation	5	0	0	5	875	2	879
Negative regulators of DDX58/IFIH1 signaling	5	0	0	5	1611	5	1621
NEP/NS2 Interacts with the Cellular Export Machinery	1	0	0	1	47	0	47
Neutrophil degranulation	3	0	0	3	553	1	555
NF-kB activation through FADD/RIP-1 pathway mediated by caspase-8 and -10	5	0	0	5	1611	5	1621
NIK-->noncanonical NF-kB signaling	1	0	0	1	410	2	414
NOD1/2 Signaling Pathway	1	0	0	1	345	1	347
Nonhomologous End-Joining (NHEJ)	1	0	0	1	33	0	33
NoRC negatively regulates rRNA expression	1	0	0	1	105	0	105
Nuclear import of Rev protein	1	0	0	1	47	0	47
Nuclear Pore Complex (NPC) Disassembly	1	0	0	1	47	0	47
O-glycosylation of TSR domain-containing proteins	2	0	0	2	53	0	53
OAS antiviral response	1	0	0	1	398	1	400
Olfactory Signaling Pathway	2	0	0	2	165	1	167
Opsins	1	0	0	1	175	1	177
Orc1 removal from chromatin	2	0	0	2	458	2	462
Orexin and neuropeptides FF and QRFP bind to their respective receptors	1	0	0	1	37	0	37
Ovarian tumor domain proteases	5	0	0	5	1611	5	1621
Oxygen-dependent proline hydroxylation of Hypoxia-inducible Factor Alpha	1	0	0	1	410	2	414
PCNA-Dependent Long Patch Base Excision Repair	1	0	0	1	20	0	20
PDE3B signalling	1	0	0	1	71	0	71
PIWI-interacting RNA (piRNA) biogenesis	2	0	0	2	271	0	271
PKMTs methylate histone lysines	1	0	0	1	36	0	36
Platelet degranulation	4	0	0	4	422	0	422
POLB-Dependent Long Patch Base Excision Repair	1	0	0	1	20	0	20
Polo-like kinase mediated events	1	0	0	1	13	0	13
Post-translational protein phosphorylation	3	0	0	3	71	0	71
Postmitotic nuclear pore complex (NPC) reformation	1	0	0	1	2	0	2
Potential therapeutics for SARS	1	0	0	1	383	3	389
PPARA activates gene expression	1	0	0	1	574	2	578
Presynaptic phase of homologous DNA pairing and strand exchange	1	0	0	1	782	2	786
Processing of DNA double-strand break ends	1	0	0	1	33	0	33
Proton-coupled neutral amino acid transporters	1	0	0	1	28	0	28
Purine ribonucleoside monophosphate biosynthesis	1	0	0	1	47	0	47
Purine salvage	1	0	0	1	25	0	25
Pyrimidine catabolism	1	0	0	1	431	1	433
RA biosynthesis pathway	1	0	0	1	1	0	1
Recognition and association of DNA glycosylase with site containing an affected pyrimidine	2	0	0	2	428	1	430
Recruitment and ATM-mediated phosphorylation of repair and signaling proteins at DNA double strand breaks	1	0	0	1	33	0	33
Recruitment of mitotic centrosome proteins and complexes	4	0	0	4	441	1	443
Recruitment of NuMA to mitotic centrosomes	4	0	0	4	441	1	443
Recycling of bile acids and salts	1	0	0	1	55	0	55
Regulation of actin dynamics for phagocytic cup formation	2	0	0	2	74	3	80
Regulation of activated PAK-2p34 by proteasome mediated degradation	1	0	0	1	410	2	414
Regulation of Complement cascade	4	0	0	4	542	3	548
Regulation of expression of SLITs and ROBOs	1	0	0	1	410	2	414
Regulation of Glucokinase by Glucokinase Regulatory Protein	1	0	0	1	47	0	47
Regulation of HSF1-mediated heat shock response	1	0	0	1	47	0	47
Regulation of Insulin-like Growth Factor (IGF) transport and uptake by Insulin-like Growth Factor Binding Proteins (IGFBPs)	3	0	0	3	71	0	71
Regulation of ornithine decarboxylase (ODC)	1	0	0	1	410	2	414
Regulation of PLK1 Activity at G2/M Transition	4	0	0	4	441	1	443
Regulation of PTEN stability and activity	1	0	0	1	410	2	414
Regulation of RAS by GAPs	1	0	0	1	410	2	414
Regulation of RUNX2 expression and activity	1	0	0	1	410	2	414
Repression of WNT target genes	1	0	0	1	7	0	7
Resolution of D-loop Structures through Holliday Junction Intermediates	1	0	0	1	782	2	786
Resolution of D-loop Structures through Synthesis-Dependent Strand Annealing (SDSA)	1	0	0	1	782	2	786
Resolution of Sister Chromatid Cohesion	1	0	0	1	2	0	2
Retinoid metabolism and transport	2	0	0	2	515	1	517
Retrograde transport at the Trans-Golgi-Network	2	0	0	2	401	3	407
Rev-mediated nuclear export of HIV RNA	1	0	0	1	47	0	47
RHO GTPases Activate Formins	1	0	0	1	2	0	2
RHOA GTPase cycle	1	0	0	1	66	0	66
RHOB GTPase cycle	1	0	0	1	66	0	66
RHOC GTPase cycle	1	0	0	1	66	0	66
RHOD GTPase cycle	1	0	0	1	29	0	29
RHOF GTPase cycle	1	0	0	1	29	0	29
RNA Pol II CTD phosphorylation and interaction with CE	1	0	0	1	105	0	105
RNA Pol II CTD phosphorylation and interaction with CE during HIV infection	1	0	0	1	105	0	105
RNA Polymerase I Promoter Escape	1	0	0	1	105	0	105
RNA Polymerase I Transcription Initiation	1	0	0	1	105	0	105
RNA Polymerase I Transcription Termination	1	0	0	1	105	0	105
RNA Polymerase II HIV Promoter Escape	1	0	0	1	105	0	105
RNA Polymerase II Pre-transcription Events	1	0	0	1	105	0	105
RNA Polymerase II Promoter Escape	1	0	0	1	105	0	105
RNA polymerase II transcribes snRNA genes	1	0	0	1	17	0	17
RNA Polymerase II Transcription Initiation	1	0	0	1	105	0	105
RNA Polymerase II Transcription Pre-Initiation And Promoter Opening	1	0	0	1	105	0	105
RND1 GTPase cycle	1	0	0	1	294	2	298
RND2 GTPase cycle	1	0	0	1	294	2	298
RND3 GTPase cycle	1	0	0	1	294	2	298
Role of LAT2/NTAL/LAB on calcium mobilization	2	0	0	2	74	3	80
Role of phospholipids in phagocytosis	2	0	0	2	74	3	80
ROS sensing by NFE2L2	1	0	0	1	410	2	414
rRNA modification in the nucleus and cytosol	2	0	0	2	37	0	37
RUNX1 regulates transcription of genes involved in BCR signaling	1	0	0	1	33	0	33
RUNX1 regulates transcription of genes involved in differentiation of HSCs	1	0	0	1	410	2	414
RUNX3 regulates WNT signaling	1	0	0	1	7	0	7
Scavenging by Class H Receptors	1	0	0	1	146	0	146
Scavenging of heme from plasma	2	0	0	2	74	3	80
SCF-beta-TrCP mediated degradation of Emi1	1	0	0	1	410	2	414
Separation of Sister Chromatids	2	0	0	2	412	2	416
snRNP Assembly	1	0	0	1	47	0	47
Sodium-coupled sulphate, di- and tri-carboxylate transporters	1	0	0	1	239	0	239
Sperm Motility And Taxes	1	0	0	1	31	0	31
Sphingolipid de novo biosynthesis	1	0	0	1	18	0	18
Striated Muscle Contraction	2	0	0	2	267	0	267
SUMOylation of chromatin organization proteins	1	0	0	1	47	0	47
SUMOylation of DNA damage response and repair proteins	2	0	0	2	80	0	80
SUMOylation of DNA replication proteins	1	0	0	1	47	0	47
SUMOylation of RNA binding proteins	1	0	0	1	47	0	47
SUMOylation of SUMOylation proteins	1	0	0	1	47	0	47
SUMOylation of ubiquitinylation proteins	1	0	0	1	47	0	47
Surfactant metabolism	2	0	0	2	195	0	195
Synthesis of 12-eicosatetraenoic acid derivatives	1	0	0	1	9	0	9
Synthesis of 15-eicosatetraenoic acid derivatives	2	0	0	2	128	0	128
Synthesis of 5-eicosatetraenoic acids	1	0	0	1	9	0	9
Synthesis of IP2, IP, and Ins in the cytosol	1	0	0	1	157	0	157
Synthesis of IP3 and IP4 in the cytosol	1	0	0	1	157	0	157
Synthesis of PC	1	0	0	1	9	0	9
Synthesis of PE	1	0	0	1	9	0	9
Synthesis of PIPs at the Golgi membrane	1	0	0	1	170	1	172
Synthesis of PIPs at the plasma membrane	1	0	0	1	170	1	172
TBC/RABGAPs	1	0	0	1	30	0	30
Terminal pathway of complement	1	0	0	1	268	0	268
Termination of translesion DNA synthesis	1	0	0	1	91	0	91
The AIM2 inflammasome	1	0	0	1	34	0	34
The role of GTSE1 in G2/M progression after G2 checkpoint	1	0	0	1	410	2	414
TP53 Regulates Metabolic Genes	1	0	0	1	9	0	9
TP53 regulates transcription of additional cell cycle genes whose exact role in the p53 pathway remain uncertain	1	0	0	1	13	0	13
TP53 Regulates Transcription of DNA Repair Genes	3	0	0	3	191	0	191
TP53 Regulates Transcription of Genes Involved in G2 Cell Cycle Arrest	1	0	0	1	13	0	13
TRAF3-dependent IRF activation pathway	5	0	0	5	1611	5	1621
TRAF6 mediated IRF7 activation	5	0	0	5	1611	5	1621
TRAF6 mediated NF-kB activation	5	0	0	5	1611	5	1621
Transcriptional regulation by small RNAs	1	0	0	1	47	0	47
Translesion synthesis by POLK	1	0	0	1	91	0	91
Translocation of SLC2A4 (GLUT4) to the plasma membrane	1	0	0	1	46	0	46
Transport of Mature mRNA derived from an Intron-Containing Transcript	1	0	0	1	47	0	47
Transport of Mature mRNA Derived from an Intronless Transcript	1	0	0	1	47	0	47
Transport of Ribonucleoproteins into the Host Nucleus	1	0	0	1	47	0	47
Transport of the SLBP Dependant Mature mRNA	1	0	0	1	47	0	47
Transport of the SLBP independent Mature mRNA	1	0	0	1	47	0	47
Triglyceride biosynthesis	4	0	0	4	654	4	662
tRNA processing in the nucleus	1	0	0	1	47	0	47
Type I hemidesmosome assembly	1	0	0	1	136	0	136
Ub-specific processing proteases	6	0	0	6	2021	7	2035
Ubiquinol biosynthesis	1	0	0	1	53	0	53
Ubiquitin Mediated Degradation of Phosphorylated Cdc25A	1	0	0	1	410	2	414
Ubiquitin-dependent degradation of Cyclin D	1	0	0	1	410	2	414
UCH proteinases	1	0	0	1	410	2	414
Unwinding of DNA	1	0	0	1	48	0	48
Vif-mediated degradation of APOBEC3G	1	0	0	1	410	2	414
Viral Messenger RNA Synthesis	1	0	0	1	47	0	47
Vitamins	1	0	0	1	1	0	1
Vitamins B6 activation to pyridoxal phosphate	1	0	0	1	134	0	134
Voltage gated Potassium channels	2	0	0	2	21	0	21
Vpr-mediated nuclear import of PICs	1	0	0	1	47	0	47
Vpu mediated degradation of CD4	1	0	0	1	410	2	414
XBP1(S) activates chaperone genes	2	0	0	2	25	0	25

## Sheet: AF_.001_ExAC_Pathways
S3 Table.IV. Pathways and count of variants in lymphoid cancer cases and ExAC controls for allele frequency ≤0.1%
Pathways	CASE count heterozygous	CASE count Compound hetrozygous	CASE count homozygous	CASE total allele count	ExAC CONTROL count heterozygous	ExAC CONTROL count homozygous	ExAC CONTROL total alelle count
Activation of ATR in response to replication stress	2	0	0	2	61	0	61
Activation of SMO	1	0	0	1	105	0	105
Activation of the pre-replicative complex	1	0	0	1	48	0	48
Acyl chain remodeling of DAG and TAG	1	0	0	1	12	0	12
ADORA2B mediated anti-inflammatory cytokines production	1	0	0	1	2	0	2
Aggrephagy	1	0	0	1	76	0	76
Alanine metabolism	1	0	0	1	22	0	22
Amino acid transport across the plasma membrane	1	0	0	1	28	0	28
Amino acids regulate mTORC1	1	0	0	1	37	0	37
Anchoring fibril formation	1	0	0	1	47	0	47
Anchoring of the basal body to the plasma membrane	3	0	0	3	405	1	407
Androgen biosynthesis	1	0	0	1	4	0	4
Antigen activates B Cell Receptor (BCR) leading to generation of second messengers	3	0	0	3	107	3	113
Antigen processing: Ubiquitination & Proteasome degradation	2	0	0	2	26	0	26
Aspartate and asparagine metabolism	1	0	0	1	42	0	42
AURKA Activation by TPX2	2	0	0	2	318	1	320
Beta-oxidation of pristanoyl-CoA	1	0	0	1	159	0	159
Beta-oxidation of very long chain fatty acids	2	0	0	2	58	0	58
Binding of TCF/LEF:CTNNB1 to target gene promoters	1	0	0	1	7	0	7
BIOCARTA_AKAPCENTROSOME_PATHWAY	1	0	0	1	76	0	76
BIOCARTA_ATRBRCA_PATHWAY	1	0	0	1	53	0	53
BIOCARTA_BARD1_PATHWAY	1	0	0	1	53	0	53
BIOCARTA_CDC25_PATHWAY	1	0	0	1	13	0	13
BIOCARTA_G2_PATHWAY	1	0	0	1	13	0	13
BIOCARTA_LIS1_PATHWAY	1	0	0	1	208	0	208
BIOCARTA_MCM_PATHWAY	1	0	0	1	48	0	48
BIOCARTA_MPR_PATHWAY	1	0	0	1	13	0	13
BIOCARTA_NPC_PATHWAY	1	0	0	1	47	0	47
BIOCARTA_NUCLEARRS_PATHWAY	2	0	0	2	147	0	147
BIOCARTA_PLK3_PATHWAY	1	0	0	1	13	0	13
BIOCARTA_PPARA_PATHWAY	2	0	0	2	58	0	58
BIOCARTA_PTC1_PATHWAY	1	0	0	1	13	0	13
BIOCARTA_RB_PATHWAY	1	0	0	1	13	0	13
BIOCARTA_SARS_PATHWAY	1	0	0	1	22	0	22
BIOCARTA_SRCRPTP_PATHWAY	1	0	0	1	13	0	13
Ca2+ activated K+ channels	1	0	0	1	20	0	20
Ca2+ pathway	1	0	0	1	7	0	7
Cargo concentration in the ER	2	0	0	2	50	0	50
CD22 mediated BCR regulation	2	0	0	2	74	3	80
Cellular hexose transport	1	0	0	1	133	0	133
cGMP effects	1	0	0	1	65	0	65
Chaperone Mediated Autophagy	1	0	0	1	76	0	76
Chk1/Chk2(Cds1) mediated inactivation of Cyclin B:Cdk1 complex	1	0	0	1	13	0	13
Classical antibody-mediated complement activation	2	0	0	2	74	3	80
Collagen chain trimerization	1	0	0	1	247	0	247
Complex I biogenesis	1	0	0	1	15	0	15
COPI-mediated anterograde transport	1	0	0	1	12	0	12
COPII-mediated vesicle transport	2	0	0	2	50	0	50
CYP2E1 reactions	1	0	0	1	49	0	49
DAP12 signaling	1	0	0	1	6	0	6
Deactivation of the beta-catenin transactivating complex	1	0	0	1	7	0	7
Defective ABCC2 causes DJS	1	0	0	1	98	0	98
Defective B3GALTL causes PpS	1	0	0	1	34	0	34
Defective CP causes aceruloplasminemia (ACERULOP)	1	0	0	1	22	0	22
Defective CSF2RA causes SMDP4	1	0	0	1	25	0	25
Defective CSF2RB causes SMDP5	1	0	0	1	25	0	25
Defective CYP17A1 causes AH5	1	0	0	1	4	0	4
Defective FMO3 causes TMAU	1	0	0	1	62	0	62
Defective pro-SFTPB causes SMDP1 and RDS	1	0	0	1	25	0	25
Defective SLC36A2 causes iminoglycinuria (IG) and hyperglycinuria (HG)	1	0	0	1	28	0	28
Defective SLC40A1 causes hemochromatosis 4 (HFE4) (macrophages)	1	0	0	1	22	0	22
Defective TPR may confer susceptibility towards thyroid papillary carcinoma (TPC)	1	0	0	1	47	0	47
Deregulated CDK5 triggers multiple neurodegenerative pathways in Alzheimer's disease models	1	0	0	1	13	0	13
Detoxification of Reactive Oxygen Species	2	0	0	2	23	0	23
Dual Incision in GG-NER	2	0	0	2	196	0	196
Dual incision in TC-NER	2	0	0	2	196	0	196
Establishment of Sister Chromatid Cohesion	1	0	0	1	5	0	5
Fatty acids	1	0	0	1	49	0	49
FCERI mediated Ca+2 mobilization	3	0	0	3	80	3	86
FCERI mediated MAPK activation	3	0	0	3	80	3	86
FCERI mediated NF-kB activation	2	0	0	2	74	3	80
FCGR activation	2	0	0	2	74	3	80
FCGR3A-mediated IL10 synthesis	2	0	0	2	74	3	80
FCGR3A-mediated phagocytosis	2	0	0	2	74	3	80
FMO oxidises nucleophiles	1	0	0	1	62	0	62
Formation of HIV elongation complex in the absence of HIV Tat	1	0	0	1	105	0	105
Formation of HIV-1 elongation complex containing HIV-1 Tat	1	0	0	1	105	0	105
Formation of Incision Complex in GG-NER	1	0	0	1	105	0	105
Formation of RNA Pol II elongation complex	1	0	0	1	105	0	105
Formation of TC-NER Pre-Incision Complex	1	0	0	1	105	0	105
Formation of the Early Elongation Complex	1	0	0	1	105	0	105
Formation of the HIV-1 Early Elongation Complex	1	0	0	1	105	0	105
G alpha (s) signalling events	2	0	0	2	67	0	67
Gap-filling DNA repair synthesis and ligation in GG-NER	2	0	0	2	111	0	111
Gap-filling DNA repair synthesis and ligation in TC-NER	3	0	0	3	216	0	216
Generation of second messenger molecules	1	0	0	1	6	0	6
Glucagon-like Peptide-1 (GLP1) regulates insulin secretion	1	0	0	1	4	0	4
Glucocorticoid biosynthesis	1	0	0	1	4	0	4
Gluconeogenesis	1	0	0	1	176	0	176
HCMV Early Events	1	0	0	1	47	0	47
HCMV Late Events	1	0	0	1	47	0	47
Heme degradation	1	0	0	1	98	0	98
HIV Transcription Initiation	1	0	0	1	105	0	105
Immunoregulatory interactions between a Lymphoid and a non-Lymphoid cell	2	0	0	2	74	3	80
Intra-Golgi traffic	1	0	0	1	12	0	12
Ion transport by P-type ATPases	1	0	0	1	75	0	75
IRAK4 deficiency (TLR5)	1	0	0	1	57	0	57
ISG15 antiviral mechanism	1	0	0	1	47	0	47
KEGG_ABC_TRANSPORTERS	2	0	0	2	272	1	274
KEGG_ACUTE_MYELOID_LEUKEMIA	1	0	0	1	7	0	7
KEGG_ADHERENS_JUNCTION	1	0	0	1	7	0	7
KEGG_ADIPOCYTOKINE_SIGNALING_PATHWAY	1	0	0	1	176	0	176
KEGG_ALANINE_ASPARTATE_AND_GLUTAMATE_METABOLISM	1	0	0	1	22	0	22
KEGG_ALZHEIMERS_DISEASE	2	0	0	2	58	0	58
KEGG_AMINOACYL_TRNA_BIOSYNTHESIS	1	0	0	1	11	0	11
KEGG_ARACHIDONIC_ACID_METABOLISM	3	0	0	3	96	0	96
KEGG_ARRHYTHMOGENIC_RIGHT_VENTRICULAR_CARDIOMYOPATHY_ARVC	1	0	0	1	7	0	7
KEGG_BASAL_CELL_CARCINOMA	1	0	0	1	7	0	7
KEGG_BASE_EXCISION_REPAIR	1	0	0	1	20	0	20
KEGG_BETA_ALANINE_METABOLISM	3	0	0	3	90	0	90
KEGG_BUTANOATE_METABOLISM	2	0	0	2	58	0	58
KEGG_CELL_CYCLE	2	0	0	2	61	0	61
KEGG_CITRATE_CYCLE_TCA_CYCLE	1	0	0	1	176	0	176
KEGG_COLORECTAL_CANCER	1	0	0	1	7	0	7
KEGG_DILATED_CARDIOMYOPATHY	2	0	0	2	258	0	258
KEGG_DNA_REPLICATION	2	0	0	2	68	0	68
KEGG_DRUG_METABOLISM_CYTOCHROME_P450	4	0	0	4	215	0	215
KEGG_ECM_RECEPTOR_INTERACTION	3	0	0	3	337	0	337
KEGG_ENDOMETRIAL_CANCER	1	0	0	1	7	0	7
KEGG_FATTY_ACID_METABOLISM	2	0	0	2	58	0	58
KEGG_FOCAL_ADHESION	3	0	0	3	337	0	337
KEGG_GLUTATHIONE_METABOLISM	2	0	0	2	60	0	60
KEGG_GLYCEROLIPID_METABOLISM	1	0	0	1	12	0	12
KEGG_GLYCEROPHOSPHOLIPID_METABOLISM	1	0	0	1	9	0	9
KEGG_GLYCOLYSIS_GLUCONEOGENESIS	1	0	0	1	176	0	176
KEGG_HEMATOPOIETIC_CELL_LINEAGE	1	0	0	1	43	0	43
KEGG_HISTIDINE_METABOLISM	1	0	0	1	32	0	32
KEGG_HUNTINGTONS_DISEASE	1	0	0	1	15	0	15
KEGG_HYPERTROPHIC_CARDIOMYOPATHY_HCM	2	0	0	2	258	0	258
KEGG_INSULIN_SIGNALING_PATHWAY	1	0	0	1	176	0	176
KEGG_LIMONENE_AND_PINENE_DEGRADATION	2	0	0	2	58	0	58
KEGG_LYSINE_DEGRADATION	2	0	0	2	58	0	58
KEGG_MELANOGENESIS	2	0	0	2	53	0	53
KEGG_METABOLISM_OF_XENOBIOTICS_BY_CYTOCHROME_P450	2	0	0	2	100	0	100
KEGG_MISMATCH_REPAIR	1	0	0	1	20	0	20
KEGG_NICOTINATE_AND_NICOTINAMIDE_METABOLISM	1	0	0	1	53	0	53
KEGG_NUCLEOTIDE_EXCISION_REPAIR	2	0	0	2	125	0	125
KEGG_O_GLYCAN_BIOSYNTHESIS	1	0	0	1	53	0	53
KEGG_OLFACTORY_TRANSDUCTION	6	0	0	6	281	1	283
KEGG_ONE_CARBON_POOL_BY_FOLATE	1	0	0	1	47	0	47
KEGG_OOCYTE_MEIOSIS	1	0	0	1	13	0	13
KEGG_OXIDATIVE_PHOSPHORYLATION	1	0	0	1	15	0	15
KEGG_PARKINSONS_DISEASE	1	0	0	1	15	0	15
KEGG_PATHWAYS_IN_CANCER	2	0	0	2	54	0	54
KEGG_PEROXISOME	6	0	0	6	315	0	315
KEGG_PORPHYRIN_AND_CHLOROPHYLL_METABOLISM	1	0	0	1	22	0	22
KEGG_PPAR_SIGNALING_PATHWAY	3	0	0	3	234	0	234
KEGG_PROGESTERONE_MEDIATED_OOCYTE_MATURATION	1	0	0	1	13	0	13
KEGG_PROPANOATE_METABOLISM	2	0	0	2	58	0	58
KEGG_PROSTATE_CANCER	1	0	0	1	7	0	7
KEGG_PROXIMAL_TUBULE_BICARBONATE_RECLAMATION	1	0	0	1	176	0	176
KEGG_PURINE_METABOLISM	4	0	0	4	151	0	151
KEGG_PYRIMIDINE_METABOLISM	1	0	0	1	14	0	14
KEGG_PYRUVATE_METABOLISM	1	0	0	1	176	0	176
KEGG_RENIN_ANGIOTENSIN_SYSTEM	1	0	0	1	43	0	43
KEGG_RETINOL_METABOLISM	2	0	0	2	61	0	61
KEGG_RIBOFLAVIN_METABOLISM	1	0	0	1	46	0	46
KEGG_SMALL_CELL_LUNG_CANCER	1	0	0	1	47	0	47
KEGG_SNARE_INTERACTIONS_IN_VESICULAR_TRANSPORT	1	0	0	1	12	0	12
KEGG_STEROID_BIOSYNTHESIS	1	0	0	1	34	0	34
KEGG_STEROID_HORMONE_BIOSYNTHESIS	1	0	0	1	4	0	4
KEGG_T_CELL_RECEPTOR_SIGNALING_PATHWAY	1	0	0	1	6	0	6
KEGG_TGF_BETA_SIGNALING_PATHWAY	1	0	0	1	43	0	43
KEGG_THYROID_CANCER	1	0	0	1	7	0	7
KEGG_TRYPTOPHAN_METABOLISM	3	0	0	3	111	0	111
KEGG_TYROSINE_METABOLISM	2	0	0	2	99	0	99
KEGG_UBIQUITIN_MEDIATED_PROTEOLYSIS	1	0	0	1	13	0	13
KEGG_VALINE_LEUCINE_AND_ISOLEUCINE_DEGRADATION	3	0	0	3	111	0	111
KEGG_WNT_SIGNALING_PATHWAY	1	0	0	1	7	0	7
Laminin interactions	1	0	0	1	47	0	47
Late endosomal microautophagy	1	0	0	1	76	0	76
LDL clearance	1	0	0	1	34	0	34
Loss of Nlp from mitotic centrosomes	2	0	0	2	318	1	320
Major pathway of rRNA processing in the nucleolus and cytosol	1	0	0	1	16	0	16
Melanin biosynthesis	1	0	0	1	46	0	46
MET activates PTK2 signaling	1	0	0	1	47	0	47
Metabolism of Angiotensinogen to Angiotensins	1	0	0	1	43	0	43
Miscellaneous transport and binding events	1	0	0	1	29	0	29
Mismatch repair (MMR) directed by MSH2:MSH3 (MutSbeta)	1	0	0	1	20	0	20
Mismatch repair (MMR) directed by MSH2:MSH6 (MutSalpha)	1	0	0	1	20	0	20
Mitochondrial translation elongation	1	0	0	1	16	0	16
Mitochondrial translation initiation	1	0	0	1	16	0	16
Mitochondrial translation termination	1	0	0	1	16	0	16
Mitochondrial tRNA aminoacylation	1	0	0	1	11	0	11
mRNA Capping	1	0	0	1	105	0	105
mRNA Splicing - Major Pathway	2	0	0	2	51	0	51
NCAM1 interactions	1	0	0	1	247	0	247
Neddylation	1	0	0	1	13	0	13
NEP/NS2 Interacts with the Cellular Export Machinery	1	0	0	1	47	0	47
Neutrophil degranulation	2	0	0	2	61	0	61
Nonhomologous End-Joining (NHEJ)	1	0	0	1	33	0	33
NoRC negatively regulates rRNA expression	1	0	0	1	105	0	105
Nuclear import of Rev protein	1	0	0	1	47	0	47
Nuclear Pore Complex (NPC) Disassembly	1	0	0	1	47	0	47
O-glycosylation of TSR domain-containing proteins	1	0	0	1	34	0	34
Olfactory Signaling Pathway	1	0	0	1	56	1	58
Orc1 removal from chromatin	1	0	0	1	48	0	48
Orexin and neuropeptides FF and QRFP bind to their respective receptors	1	0	0	1	35	0	35
PCNA-Dependent Long Patch Base Excision Repair	1	0	0	1	20	0	20
PIWI-interacting RNA (piRNA) biogenesis	2	0	0	2	114	0	114
PKMTs methylate histone lysines	1	0	0	1	36	0	36
Platelet degranulation	3	0	0	3	307	0	307
POLB-Dependent Long Patch Base Excision Repair	1	0	0	1	20	0	20
Polo-like kinase mediated events	1	0	0	1	13	0	13
Post-translational protein phosphorylation	3	0	0	3	71	0	71
Processing of DNA double-strand break ends	1	0	0	1	33	0	33
Proton-coupled neutral amino acid transporters	1	0	0	1	28	0	28
Purine ribonucleoside monophosphate biosynthesis	1	0	0	1	47	0	47
Purine salvage	1	0	0	1	25	0	25
Recruitment and ATM-mediated phosphorylation of repair and signaling proteins at DNA double strand breaks	1	0	0	1	33	0	33
Recruitment of mitotic centrosome proteins and complexes	2	0	0	2	318	1	320
Recruitment of NuMA to mitotic centrosomes	2	0	0	2	318	1	320
Recycling of bile acids and salts	1	0	0	1	55	0	55
Regulation of actin dynamics for phagocytic cup formation	2	0	0	2	74	3	80
Regulation of Complement cascade	2	0	0	2	74	3	80
Regulation of Glucokinase by Glucokinase Regulatory Protein	1	0	0	1	47	0	47
Regulation of HSF1-mediated heat shock response	1	0	0	1	47	0	47
Regulation of Insulin-like Growth Factor (IGF) transport and uptake by Insulin-like Growth Factor Binding Proteins (IGFBPs)	3	0	0	3	71	0	71
Regulation of PLK1 Activity at G2/M Transition	2	0	0	2	318	1	320
Repression of WNT target genes	1	0	0	1	7	0	7
Rev-mediated nuclear export of HIV RNA	1	0	0	1	47	0	47
RHOA GTPase cycle	1	0	0	1	21	0	21
RHOB GTPase cycle	1	0	0	1	21	0	21
RHOC GTPase cycle	1	0	0	1	21	0	21
RHOD GTPase cycle	1	0	0	1	29	0	29
RHOF GTPase cycle	1	0	0	1	29	0	29
RNA Pol II CTD phosphorylation and interaction with CE	1	0	0	1	105	0	105
RNA Pol II CTD phosphorylation and interaction with CE during HIV infection	1	0	0	1	105	0	105
RNA Polymerase I Promoter Escape	1	0	0	1	105	0	105
RNA Polymerase I Transcription Initiation	1	0	0	1	105	0	105
RNA Polymerase I Transcription Termination	1	0	0	1	105	0	105
RNA Polymerase II HIV Promoter Escape	1	0	0	1	105	0	105
RNA Polymerase II Pre-transcription Events	1	0	0	1	105	0	105
RNA Polymerase II Promoter Escape	1	0	0	1	105	0	105
RNA polymerase II transcribes snRNA genes	1	0	0	1	17	0	17
RNA Polymerase II Transcription Initiation	1	0	0	1	105	0	105
RNA Polymerase II Transcription Pre-Initiation And Promoter Opening	1	0	0	1	105	0	105
Role of LAT2/NTAL/LAB on calcium mobilization	2	0	0	2	74	3	80
Role of phospholipids in phagocytosis	2	0	0	2	74	3	80
rRNA modification in the nucleus and cytosol	2	0	0	2	37	0	37
RUNX1 regulates transcription of genes involved in BCR signaling	1	0	0	1	33	0	33
RUNX3 regulates WNT signaling	1	0	0	1	7	0	7
Scavenging by Class H Receptors	1	0	0	1	134	0	134
Scavenging of heme from plasma	2	0	0	2	74	3	80
snRNP Assembly	1	0	0	1	47	0	47
Sperm Motility And Taxes	1	0	0	1	30	0	30
Sphingolipid de novo biosynthesis	1	0	0	1	18	0	18
Striated Muscle Contraction	2	0	0	2	258	0	258
SUMOylation of chromatin organization proteins	1	0	0	1	47	0	47
SUMOylation of DNA damage response and repair proteins	2	0	0	2	80	0	80
SUMOylation of DNA replication proteins	1	0	0	1	47	0	47
SUMOylation of RNA binding proteins	1	0	0	1	47	0	47
SUMOylation of SUMOylation proteins	1	0	0	1	47	0	47
SUMOylation of ubiquitinylation proteins	1	0	0	1	47	0	47
Surfactant metabolism	1	0	0	1	25	0	25
Synthesis of 12-eicosatetraenoic acid derivatives	1	0	0	1	9	0	9
Synthesis of 15-eicosatetraenoic acid derivatives	2	0	0	2	47	0	47
Synthesis of 5-eicosatetraenoic acids	1	0	0	1	9	0	9
Synthesis of PC	1	0	0	1	9	0	9
Synthesis of PE	1	0	0	1	9	0	9
TBC/RABGAPs	1	0	0	1	30	0	30
Termination of translesion DNA synthesis	1	0	0	1	91	0	91
TP53 Regulates Metabolic Genes	1	0	0	1	9	0	9
TP53 regulates transcription of additional cell cycle genes whose exact role in the p53 pathway remain uncertain	1	0	0	1	13	0	13
TP53 Regulates Transcription of DNA Repair Genes	3	0	0	3	191	0	191
TP53 Regulates Transcription of Genes Involved in G2 Cell Cycle Arrest	1	0	0	1	13	0	13
Transcriptional regulation by small RNAs	1	0	0	1	47	0	47
Translesion synthesis by POLK	1	0	0	1	91	0	91
Translocation of SLC2A4 (GLUT4) to the plasma membrane	1	0	0	1	46	0	46
Transport of Mature mRNA derived from an Intron-Containing Transcript	1	0	0	1	47	0	47
Transport of Mature mRNA Derived from an Intronless Transcript	1	0	0	1	47	0	47
Transport of Ribonucleoproteins into the Host Nucleus	1	0	0	1	47	0	47
Transport of the SLBP Dependant Mature mRNA	1	0	0	1	47	0	47
Transport of the SLBP independent Mature mRNA	1	0	0	1	47	0	47
Triglyceride biosynthesis	2	0	0	2	100	0	100
tRNA processing in the nucleus	1	0	0	1	47	0	47
Type I hemidesmosome assembly	1	0	0	1	47	0	47
Ubiquinol biosynthesis	1	0	0	1	52	0	52
Unwinding of DNA	1	0	0	1	48	0	48
Viral Messenger RNA Synthesis	1	0	0	1	47	0	47
Vitamins B6 activation to pyridoxal phosphate	1	0	0	1	53	0	53
Voltage gated Potassium channels	2	0	0	2	21	0	21
Vpr-mediated nuclear import of PICs	1	0	0	1	47	0	47
XBP1(S) activates chaperone genes	2	0	0	2	25	0	25
